# Supplementary material for: Dual-task walking reduces lower limb range of motion in individuals with Parkinson’s disease and freezing of gait: But does it happen during what events through the gait cycle?
Source: PLoS One. 2020 Dec 8;15(12):e0243133. doi: 10.1371/journal.pone.0243133 (PMC7723257; doi:10.1371/journal.pone.0243133)
Supplement: S1 Appendix — Note. R: right; L: left; DT: dual task; ST: single task. (XLSX) [file pone.0243133.s001.xlsx]

## Sheet: Discrete analysis
ID	HY ON	HY OFF	UPDRS III ON	UPDRS III OFF	LEDD	AGE	GENDER	WEIGHT	HEIGHT	TIME DISEASE	MMSE	FOG	HIP R DUAL	HIP R SINGLE	HIP L DUAL	HIP L SINGLE	KNEE R DUAL	KNEE R SINGLE	KNEE L DUAL	KNEE R SINGLE	ANKLE R DUAL	ANKLE R SINGLE	ANKLE L DUAL	ANKLE L SINGLE	STEP R DUAL	STEP L DUAL	VEL DUAL	STEP R SINGLE	STEP L SINGLE	VEL SINGLE	DUAL TASK COST
201	1.5	2	9	14	863	64	1	63.8	1.57	8	26	16	37.4	53.2	37.73	54.53	50.43	64.43	50.6	65.87	31.86	45.83	22.83	33.97	0.33	0.39	0.5	0.66	0.67	1.3	-160
202	2	2	11	18	388	61	1	67.27	1.68	13	27	7	42.07	42.3	41.77	43.43	62.13	62.3	56.3	59.4	30.06	29.03	29.1	31.23	0.58	0.6	1.1	0.62	0.64	1.2	-9
203	1	1.5	10	17	475	63	1	88.33	1.61	2	28	12	36	37.4	38.1	38.8	57.5	58.5	58.67	59.55	21.3	22.25	26	28.9	0.46	0.44	0.7	0.5	0.5	0.8	-14
204	1.5	2	10	17	375	67	1	67.27	1.64	4	25	0	33.6	37.77	35.7	41	51.57	49.03	51.1	58.93	27.16	23.5	23.67	28.63	0.48	0.44	0.7	0.6	0.55	1.1	-57
205	1.5	2.5	15	23	1175	48	2	121.37	1.7	4	30	14	38.77	41.83	38.23	40.9	44.8	50	49.77	51.3	34.93	30.8	31.3	33.47	0.52	0.52	0.9	0.58	0.57	1	-11
206	2.5	4	16		1725	69	1	62.8	1.67	6	24	17	31.43	42.3	31.5	36.3	51.4	53.83	37.93	44.06	22.7	25.36	15.6	19.6	0.4	0.35	0.6	0.51	0.51	0.9	-50
207	3	4	21	43	1638	54	1	70	1.69	9	22	21	22.8	23.3	11.45	35.3	29.2	32.2	26	50.85	14.85	12.15	8.5	19.9	0.19	0	0.2	0.18	0.27	0.4	-100
401	2.5	3	7	16	1044	69	1	79.37	1.64	13	29	13	38.75	48.6	38.75	50	52.85	56.4	35.85	38.25	24.65	29.5	34.95	38	0.33	0.25	0.5	0.63	0.63	1	-100
402	1.5	3	11	25	281	83	1	71	1.62	3	23	13	27.4	36.05	24.9	33.3	37	49.3	35.8	43.95	17.3	21.4	16.7	19.05	0.27	0.26	0.4	0.46	0.39	0.7	-75
403	1	3	11	26	1637	68	1	75.03	1.53	12	28	12	39.77	38.63	33.9	33.8	43.8	38.4	48.07	47.17	17.46	18.3	26.17	24.43	0.38	0.37	0.6	0.37	0.38	0.6	0
404	1	2.5	10	20	866	66	1	66.27	1.65	10	30	12	32.5	39.63	31	36.63	45.93	49.07	56.53	60.9	19.16	26.13	16.73	21.07	0.35	0.37	0.6	0.44	0.5	0.9	-50
405	1	2.5	14	22	675	76	1	64.8	1.57	15	28	12	26.05	32.17	26.05	31.73	42.45	44.67	42	47.27	13.9	18.06	13.05	15.97	0.28	0.24	0.6	0.17	0.67	0.9	-50
601	4	4	6	45	1258	67	1	89.3	1.75	9	28	18	33.45	22.1	49.35	26.6	26.6	23.05	36.65	35.35	30.2	28.35	22.5	22.45	0.18	0.27	0.4	0.21	0.26	0.4	0
602	3	4	26	36		77	2	54.1	1.44	20	20	20	21.45	30.9	28.45	25.85	41.1	49.25	34.7	43.2	24.85	29.05	28.2	36.2	0.04	0.28	0.5	0.31	0.34	0.5	0
603	2.5	2.5	19	32	1713	79	1	82.9	1.71	12	26	12	21.9	44.17	16.43	39.3	42.97	58.07	36.83	50.57	19.16	22.8	20.1	23.03	0.19	0.13	0.4	0.58	0.58	1.1	-175
604	2.5	2.5	11	21	563	74	2	47	1.49	1	21	8	40.8	42.93	41.9	42.87	53.43	53.07	50.3	51.23	34.86	47.5	47.23	51.73	0.49	0.52	0.8	0.56	0.55	1	-25
605	3	3	11	14	1438	72	2	77.7	1.5	9	29	15	23.33	31.73	25.93	34.4	33.57	39.37	35.57	53.33	38.9	28.82	35.23	43.63	0.3	0.12	0.5	0.41	0.42	0.7	-40
606	2	2	13	20	450	59	1	80.5	1.68	7	30	9	33.4	38.63	34.73	39.47	46.03	53.47	48.77	50.3	38.66	46.66	45.97	50.7	0.52	0.48	1	0.59	0.59	1.1	-10
607	1	1	9	13	1204	58	2	68.4	1.56	7	30	9	27.2	29.97	35.3	34.1	45.8	47.83	43.57	46.17	23.53	24	29.07	29.93	0.44	0.49	0.8	0.47	0.53	0.8	0
608	2	3	10	18	1272	66	1	69	1.73	10	29	12	37.33	39.1	36.1	35.13	51.8	55	50.1	49.23	16.1	18.73	17.63	19.37	0.43	0.45	0.8	0.5	0.53	0.9	-13
609	2.5	3	15	23	428	61	2	70.1	1.64	6	30	15	37.37	38.73	31.3	33.9	47.67	48.2	46.1	47.33	42.36	46.36	34.8	34.2	0.45	0.47	0.7	0.52	0.52	0.9	-29
610	3	3	21	29	1725	57	1	122.7	1.85	3	22	16	43.9	46.1	40.1	37.07	56.2	49.8	44.9	39.97	30.8	33.4	29.8	28.17	0.59	0.6		0.61	0.58	1.1
801	2.5	3	25	32	1650	68	1	62.6	1.57	5	15	16	34.1	35.83	8.55	28.4	41.1	45.3	38.4	41	18.23	20.96	17.85	21.6	0.36	0.33	0.4	0.43	0.4	0.5	-25
802	4	4	26	30	519	67	1	74.3	1.68	6	26	16	8.1	17.5	5.4	13.87	11.8	24.47	4.5	23.63	7	15.56	2.5	7.47	0.17	0	0.1	0.16	0.1	0.4	-300
803	2.5	2.5	18	28	1744	79	1	62.9	1.59	18	28	17	25.8	37.8	20.87	31.03	35.9	48.77	34.4	39.7	12.36	21.06	7.77	13.47	0.29	0.18	0.6	0.45	0.45	0.9	-50
804	3	4	15	32	814	67	2	51.1	1.44	17	29	15	22.1	24.93	23.9	25.33	30.2	32.63	39.7	41.83	20.6	27.43	37.5	33.8	0.19	0.29	0.4	0.27	0.33	0.6	-50
805	1.5	3	14	24	951	62	1	94.6	1.86	11	28	12	33.15	35.25	34.25	18.7	44.85	46.75	51.5	38.9	30.05	34.5	26.25	27.85	0.59	0.52	1.1	0.6	0.54	1.1	0
806	2	4	17	24	1794	75	1	109.8	1.66	15	27	20	15.5	30.5	12.65	23.7	24	42.17	23.9	44.33	12.05	31.9	12.1	28.4	0.07	0.08	0.2	0.3	0.32	0.5	-150
807	2.5	3	8	10	588	52	2	52.1	1.56	15	30	9	37.4	37.57	44.47	43.17	62.73	59.33	64.07	61.07	35.96	34.53	48.93	42.9	0.5	0.5	1	0.51	0.5	1	0
808	1	3	5	13	1338	54	2	71.5	1.76	8	29	18	14.1	24.57	19.65	32.5	25.95	40.3	31.75	51.13	9.85	13.96	19.8	23.23	0.11	0.16	0.5	0.26	0.3	0.7	-40
809	4	4		31	844	58	1	114.6	1.75	2	25	23	24.8	24	28.3	22.5	31	38	49.8	32.6	19.5	19.46	27.7	19.1	0.27	0.38	0.3	0.28	0.4	0.5	-67
810	2.5	5	11	27	1125	48	1	88.8	1.83	11	25	21	10.6	17.25	3	14.35	14.5	27.65	8.4	32.2	12	17.75	12.5	22.8	0.1	0	0.1	0.14	0.1	0.2	-100

## Sheet: DT_Lankle
ID	0	0.01	0.02	0.03	0.04	0.05	0.06	0.07	0.08	0.09	0.1	0.11	0.12	0.13	0.14	0.15	0.16	0.17	0.18	0.19	0.2	0.21	0.22	0.23	0.24	0.25	0.26	0.27	0.28	0.29	0.3	0.31	0.32	0.33	0.34	0.35	0.36	0.37	0.38	0.39	0.4	0.41	0.42	0.43	0.44	0.45	0.46	0.47	0.48
201	-0.0666667	0.133333	0.766667	1.66667	2.63333	3.66667	4.66667	5.63333	6.43333	7.06667	7.46667	7.76667	8	8.23333	8.46667	8.73333	9.1	9.53333	10.0333	10.5333	11.1	11.6333	12.1667	12.6667	13.0667	13.4333	13.7667	14.0333	14.3333	14.5333	14.7667	15	15.2333	15.4667	15.7	15.9667	16.2333	16.5333	16.8	17.1	17.4	17.6333	17.9	18.1667	18.4	18.5667	18.7667	18.9	19
202	15.2	15.2	15.2	15.25	15.4	15.5	15.5	15.4	15.3	15.15	15	14.75	14.55	14.4	14.15	13.9	13.65	13.5	13.4	13.35	13.35	13.4	13.55	13.7	14	14.3	14.6	14.85	15.2	15.45	15.75	16.05	16.3	16.45	16.6	16.7	16.75	16.75	16.75	16.8	16.75	16.8	16.75	16.7	16.65	16.65	16.65	16.65	16.75
203	10.1	8.93333	7.6	6.33333	5.36667	4.96667	5.46667	6.6	8.2	10.0333	11.8667	13.7	15.5	16.6333	17	16.4667	15.9333	15.9333	16.5333	18.0333	19.9333	21.7	23.1333	23.8667	24.4	24.8333	25.5	26.4	27.4	28.3667	29.3333	30.2	31.1333	32.0333	32.9333	33.7	34.3667	35.0333	35.5667	35.9	36.1	36.2	36.4	36.5667	36.8333	37.0333	37.0667	36.8667	36.3667
204	5.3	4.83333	4	3	2.1	1.6	1.56667	2	2.73333	3.7	4.73333	5.7	6.7	7.6	8.4	9.16667	9.8	10.4	11	11.6667	12.3	13.0333	13.8	14.5	15.0667	15.5667	15.8667	16.0667	16.3333	16.5333	16.8	17.1667	17.6333	18.1333	18.7	19.2333	19.7333	20.2	20.6	20.8333	21	21.1333	21.1	21.0333	20.9667	20.9333	20.8333	20.7667	20.6667
205	-4.56667	-4	-3.1	-2.1	-1.2	-0.4	0.366667	1.1	1.73333	2.26667	2.73333	3.1	3.46667	3.73333	3.96667	4.2	4.4	4.7	4.96667	5.36667	5.66667	6	6.26667	6.53333	6.76667	6.96667	7.23333	7.43333	7.66667	7.9	8.06667	8.23333	8.5	8.7	8.9	9.13333	9.33333	9.53333	9.76667	9.93333	10.1333	10.3	10.4	10.5333	10.6333	10.7333	10.8333	10.9667	11.0667
206	-3.03333	-3.9	-4.8	-5.63333	-6	-5.96667	-5.46667	-4.86667	-4.16667	-3.53333	-2.96667	-2.43333	-1.86667	-1.33333	-0.7	0.0333333	0.833333	1.66667	2.5	3.33333	4.06667	4.66667	5.2	5.6	5.9	6.16667	6.46667	6.73333	7	7.33333	7.8	8.23333	8.7	9.2	9.7	10.1667	10.6333	11.0667	11.4667	11.9333	12.4	12.9333	13.5333	14.1333	14.8	15.4667	16.1	16.8	17.4667
207	11.15	11.55	12.2	13	13.85	14.75	15.6	16.5	17.3	18.05	18.7	19.35	19.9	20.5	21.25	22	22.7	23.45	24.1	24.7	25.35	25.9	26.45	26.9	27.35	27.7	28.05	28.35	28.75	29.1	29.45	29.85	30.25	30.75	31.15	31.6	32.05	32.5	32.9	33.3	33.65	33.95	34.25	34.55	34.95	35.3	35.75	36.2	36.65
401	13.3333	12.6333	11.7667	10.8	9.9	9.06667	8.33333	7.53333	6.93333	6.56667	6.6	6.8	7.23333	7.76667	8.33333	8.96667	9.7	10.4	11.1	11.6667	12.2	12.7	13.2333	13.8333	14.2667	14.5	14.3667	14.4667	15.1667	16.2333	17.1667	17.8333	18.2667	18.6333	18.9	19.1333	19.4	19.6667	19.9333	20.2	20.5	20.9	21.3667	21.8333	22.1667	22.5667	22.9333	23.2333	23.4667
402	26.8	27.3333	27.9667	28.7667	29.5	30.1	30.5333	30.9	31.1667	31.4	31.6	31.8	32.0333	32.2667	32.4667	32.6667	32.9	33.1333	33.3667	33.7333	34.1	34.5667	34.9333	35.2667	35.5667	35.7333	35.9333	36.1667	36.3667	36.5333	36.6667	36.7667	36.8	36.7333	36.5333	36.3667	36.2	36.1667	36.2	36.4	36.5333	36.6667	36.6667	36.6333	36.5	36.2667	36.0333	35.8667	35.7667
403	3.8	4.03333	4.33333	4.76667	5.23333	5.76667	6.3	6.8	7.3	7.73333	8.1	8.46667	8.73333	9	9.13333	9.2	9.23333	9.23333	9.2	9.2	9.3	9.4	9.53333	9.66667	9.83333	9.93333	10.0333	10.1	10.1333	10.2	10.2	10.2	10.2	10.2	10.2	10.2	10.2333	10.2	10.1667	10.1667	10.2	10.2	10.2	10.2333	10.2333	10.2333	10.2	10.2333	10.2
404	6.7	6.7	6.9	7.4	7.9	8.6	9.3	10.1	10.8	11.6	12.3	13	13.6	14.1	14.6	15	15.3	15.5	15.6	15.7	15.8	15.9	16.1	16.4	16.7	17	17.3	17.6	17.8	18	18.2	18.3	18.4	18.6	18.7	18.9	19	19.2	19.3	19.4	19.6	19.8	20	20.3	20.6	20.9	21.1	21.4	21.7
405	1.9	2.6	3.6	4.8	6.2	7.6	9	10.3	11.5	12.6	13.6	14.5	15.35	16.1	16.8	17.4	17.85	18.3	18.65	18.95	19.35	19.7	20	20.35	20.5	20.65	20.7	20.75	20.8	20.85	20.8	20.85	20.9	20.9	21	21.1	21.1	21.1	21.1	21.1	21.1	21.05	21.05	20.95	20.8	20.7	20.55	20.3	20.05
601	3.95	4.05	4.15	4.25	4.45	4.6	4.75	5	5.25	5.55	5.9	6.2	6.5	6.75	7	7.15	7.3	7.45	7.55	7.65	7.75	7.85	8	8.1	8.25	8.45	8.65	8.85	9.1	9.3	9.55	9.8	10	10.15	10.35	10.5	10.6	10.75	10.95	11.15	11.4	11.65	11.95	12.3	12.65	13.1	13.6	14.1	14.55
602	10.5	10.55	10.7	10.75	10.8	10.8	10.85	10.95	11.1	11.35	11.65	12	12.35	12.7	13	13.25	13.4	13.45	13.5	13.4	13.3	13.15	13	12.85	12.8	12.65	12.65	12.65	12.8	13.1	13.4	13.7	14	14.25	14.5	14.65	14.85	15.05	15.2	15.35	15.55	15.65	15.8	15.95	16.05	16.2	16.35	16.45	16.6
603	2.56667	2.86667	3.43333	4.3	5.33333	6.36667	7.46667	8.53333	9.56667	10.4667	11.3333	12.1	12.7	13.3	13.8333	14.3	14.7667	15.1	15.3667	15.5	15.6	15.6667	15.8	15.8667	15.9	15.9667	16	16	16.0333	16	16	15.9333	15.9	15.8667	15.8333	15.8667	15.9	16	16.0333	16.0333	16.0333	16.0333	16.0667	16.1333	16.1667	16.1667	16.2	16.1667	16.1
604	26.6	27	27.3	27.7	28	28.3	28.6	28.9	29.2	29.5	29.8	30.1	30.5	30.8	31.3	31.7	32	32.3	32.6	32.8	32.9	33.1	33.4	33.6	33.8	34	34.2	34.3	34.4	34.4	34.3	34.3	34.2	34.1	34	33.8	33.7	33.5	33.4	33.2	32.9	32.6	32.3	31.9	31.5	31.2	30.8	30.5	30.2
605	16.7	17	17.3	17.7	18.1	18.5	19.1	19.9	20.9	21.9	22.8	23.6	24.1	24.4	24.5	24.6	24.8	24.9	25.2	25.4	25.6	25.8	25.9	25.9	25.8	25.8	25.9	25.9	26	26.1	26.2	26.3	26.5	26.6	26.8	26.9	27.1	27.2	27.2	27.3	27.3	27.4	27.4	27.4	27.5	27.5	27.5	27.4	27.4
606	3.2	2.73333	2.26667	1.96667	1.9	2.2	2.86667	3.73333	4.93333	6.16667	7.43333	8.6	9.6	10.4	11.1	11.7	12.2333	12.7	13.1667	13.6667	14.0667	14.4	14.6333	14.8	14.9667	15.1	15.2333	15.4	15.6	15.8	16.0667	16.2667	16.5667	16.8667	17.2	17.6333	18.0333	18.5333	19.0333	19.5333	20	20.4333	20.7667	21.0333	21.2667	21.3667	21.2667	21.0667	20.7333
607	4.33333	4.23333	3.86667	3.26667	2.73333	2.4	2.36667	2.63333	3.1	3.73333	4.53333	5.53333	6.53333	7.36667	8	8.46667	8.86667	9.2	9.56667	9.93333	10.2667	10.6	10.8667	11.2333	11.6667	12.2	12.9333	13.6	14.3	14.8667	15.3	15.6667	16	16.3667	16.6667	16.9667	17.2667	17.6	17.9667	18.3	18.7	19.1	19.5333	19.9333	20.3333	20.6667	21	21.3333	21.6667
608	7.86667	7.06667	6.5	6.4	6.6	7.2	8	9.1	10.3	11.6333	13.0667	14.2667	15.1	15.6	15.8667	16.2	16.8333	17.7333	18.9333	20.1333	21.2333	22.1667	22.8667	23.5	24.0333	24.5	24.8	24.9667	25.0667	25.1667	25.3333	25.6	25.9333	26.3333	26.7667	27.3	27.9333	28.5	29.0333	29.4	29.6	29.6	29.5	29.3	29.0667	28.8	28.5333	28.1667	27.7667
609	-4.3	-4.4	-4.5	-4.56667	-4.43333	-4.23333	-3.86667	-3.5	-3.13333	-2.7	-2.26667	-1.76667	-1.2	-0.566667	0.0666667	0.5	0.866667	1.1	1.2	1.23333	1.36667	1.5	1.7	1.96667	2.16667	2.33333	2.53333	2.66667	2.9	3.2	3.53333	3.93333	4.26667	4.66667	5.03333	5.46667	5.9	6.36667	6.8	7.13333	7.4	7.53333	7.7	7.93333	8.23333	8.6	8.9	9.1	9.3
610	1.7	3	4.3	5.9	7.6	9.4	11.1	12.7	14.1	15.4	16.7	17.9	18.9	19.8	20.6	21.2	21.8	22.4	22.9	23.3	23.6	23.8	24	24.1	24.2	24.3	24.4	24.5	24.5	24.7	24.8	25	25.1	25.3	25.4	25.5	25.7	25.8	25.8	25.9	25.9	25.9	25.9	25.7	25.5	25.3	25	24.6	24.1
801	21.85	22.05	22.35	22.65	23	23.45	23.8	24.25	24.6	25	25.35	25.65	25.95	26.1	26.25	26.4	26.5	26.55	26.7	26.75	26.85	26.95	26.95	27.1	27.25	27.3	27.45	27.5	27.55	27.6	27.65	27.6	27.55	27.5	27.4	27.25	27.15	27	26.85	26.75	26.55	26.45	26.3	26.1	26	25.85	25.7	25.55	25.45
802	-0.8	-1.3	-1.76667	-2.23333	-2.5	-2.5	-2.26667	-1.86667	-1.36667	-0.8	-0.266667	0.233333	0.7	1.1	1.4	1.66667	1.8	1.9	1.86667	1.86667	1.86667	2	2.23333	2.43333	2.63333	2.76667	2.9	3	3.1	3.2	3.43333	3.63333	3.9	4.16667	4.46667	4.7	4.96667	5.23333	5.56667	5.86667	6.3	6.7	7.16667	7.66667	8.23333	8.76667	9.33333	9.9	10.4333
803	14.1	14.2667	14.5667	15.0333	15.6333	16.3667	17.2	18	18.5333	18.8333	18.8	18.5	18	17.4	16.7667	16.1667	15.6667	15.3333	15.1	14.9667	15.0333	15.2667	15.5333	15.9	16.4	16.9333	17.7	18.4667	19.3667	20.2667	21.0667	21.8	22.4667	23	23.4667	23.8333	24.0667	24.2	24.3667	24.3667	24.3667	24.3333	24.2667	24.2	24.1	24	23.8333	23.6333	23.5
804	7.33333	6.56667	6	5.73333	6.06667	6.76667	7.86667	9.23333	10.6667	12.0667	13.4667	14.6667	15.9	17.0333	18.1667	19.2	20.2333	21.1333	21.9667	22.8	23.5667	24.3	25.0333	25.7333	26.4333	26.9667	27.4667	27.8	28.1333	28.4	28.7333	29	29.3333	29.6333	29.9667	30.2667	30.5667	30.9	31.2	31.5	31.8667	32.0667	32.3	32.4333	32.4667	32.5333	32.5667	32.5333	32.4333
805	7.9	7.25	6.55	6.05	5.9	6.2	6.85	7.85	8.95	10.15	11.2	12.2	13	13.75	14.4	14.95	15.5	15.9	16.3	16.6	16.9	17.25	17.5	17.75	18	18.15	18.3	18.45	18.55	18.7	18.9	19.15	19.35	19.6	19.85	20.1	20.35	20.55	20.8	21.1	21.3	21.6	21.85	22.1	22.3	22.45	22.6	22.6	22.5
806	-5.5	-4.3	-2.8	-1.1	0.6	2.3	3.8	5.1	6.3	7.2	8	8.7	9.4	10.2	11.1	12.1	13	13.9	14.8	15.5	16	16.4	16.6	16.7	16.7	16.9	17	17.4	18	18.8	19.7	20.4	21.2	21.6	21.9	22.1	22.2	22.4	22.5	22.7	22.9	23.1	23.4	23.7	24	24.3	24.6	25	25.3
807	10.7	9.9	8.53333	6.93333	5.46667	4.33333	3.73333	3.76667	4.33333	5.3	6.43333	7.63333	8.66667	9.6	10.4	11.2333	12.0667	12.9	13.6333	14.2333	14.6667	14.9667	15.1333	15.3667	15.7	16.0333	16.5	17	17.4667	17.9	18.2667	18.6333	18.9667	19.2667	19.5333	19.8667	20.1	20.4333	20.8	21.2	21.6	22	22.4333	22.8667	23.2	23.5	23.6667	23.6667	23.5333
808	4.8	4.63333	4.56667	4.76667	5.3	5.93333	6.66667	7.4	8.06667	8.73333	9.4	10.0667	10.7667	11.3	11.7667	12.1333	12.4667	12.8333	13.1	13.3333	13.5	13.5333	13.5667	13.5667	13.6333	13.8	14.0667	14.3	14.6333	15	15.3333	15.7	16.0667	16.4333	16.7333	17.1	17.5	17.8333	18.1667	18.4667	18.7667	19.0667	19.3	19.5	19.6667	19.8	19.9	20	20.0667
809	11.3333	11.1	10.5	9.36667	8.16667	7.13333	6.76667	6.96667	7.53333	8.33333	9.2	10.1333	11.0667	11.9667	12.9	13.6333	14.3	14.8667	15.3333	15.6	15.8333	15.8667	15.8667	15.8333	15.9	16.0333	16.2	16.3333	16.5	16.7333	16.9	17.1667	17.4	17.6	17.8	18.0333	18.2667	18.4667	18.6333	18.8	18.9667	19.1	19.1667	19.3	19.4333	19.5	19.5	19.4	19.2333
810	26.85	27.15	27.4	27.7	27.9	28.1	28.3	28.65	28.9	29.3	29.75	30.25	30.7	31.2	31.6	31.75	31.85	31.8	31.55	31.25	30.95	30.55	30.2	29.85	29.5	29.25	29	28.75	28.45	28.25	27.9	27.65	27.3	26.95	26.55	26.1	25.75	25.3	24.85	24.45	24.05	23.65	23.35	23	22.7	22.45	22.1	21.8	21.5
[truncated: 52 more columns]

## Sheet: DT_Rankle
ID	0	0.01	0.02	0.03	0.04	0.05	0.06	0.07	0.08	0.09	0.1	0.11	0.12	0.13	0.14	0.15	0.16	0.17	0.18	0.19	0.2	0.21	0.22	0.23	0.24	0.25	0.26	0.27	0.28	0.29	0.3	0.31	0.32	0.33	0.34	0.35	0.36	0.37	0.38	0.39	0.4	0.41	0.42	0.43	0.44	0.45	0.46	0.47	0.48
201	9.13333	8.2	7.66667	7.63333	8.23333	9.2	10.4	11.6667	12.8	13.8667	14.6333	15.3333	15.8667	16.3667	16.7333	17.0667	17.4	17.7667	18.1667	18.6333	19.1667	19.6	20.1333	20.6	21.1	21.5667	21.9667	22.3667	22.7	23	23.3	23.5	23.7333	23.9667	24.1333	24.3333	24.4667	24.7	24.9	25.1	25.3333	25.5333	25.7333	25.9333	26.1333	26.3	26.4667	26.6333	26.8
202	11.9	11.4	11.6	12.4	13.2	14.15	14.85	15.45	15.8	16.2	16.6	16.8	16.95	17.15	17.3	17.5	17.7	17.95	18.35	18.7	19	19.3	19.55	19.8	20.05	20.1	20.2	20.2	20.3	20.45	20.55	20.65	20.75	20.85	20.85	20.85	21	21.1	21.2	21.25	21.25	21.3	21.45	21.45	21.5	21.55	21.65	21.6	21.55
203	6.26667	4.96667	3.4	1.96667	1	0.6	0.7	1.36667	2.33333	3.63333	4.96667	6.23333	7.43333	8.4	9.1	9.56667	10	10.4667	11.1	11.9667	12.9	13.7667	14.6667	15.4667	16.2667	17.0333	17.6667	18.1667	18.6	19.1	19.6333	20.1	20.6	21.1	21.5333	21.9333	22.3	22.5	22.6333	22.7667	22.8667	23.0667	23.2667	23.5333	23.8333	24.1	24.3	24.4333	24.3333
204	4.46667	4.26667	4.23333	4.43333	4.86667	5.76667	6.8	7.9	8.96667	9.93333	10.8333	11.6667	12.4333	13.2	13.9	14.5667	15.2	15.8333	16.4333	17.0333	17.6333	18.3333	18.9	19.3667	19.6333	19.8333	19.9667	20.1333	20.3333	20.6	20.9333	21.3333	21.7333	22.1333	22.4333	22.7667	23.0333	23.1333	23.1667	23.1333	23	22.9	22.8667	22.8667	22.9333	22.9667	22.8333	22.5667	22.1667
205	-1.83333	-2.4	-2.6	-2.63333	-2.33333	-1.93333	-1.43333	-0.833333	-0.333333	0.166667	0.666667	1.16667	1.66667	2.1	2.5	2.9	3.23333	3.56667	3.86667	4.26667	4.63333	4.96667	5.3	5.6	5.9	6.13333	6.36667	6.63333	6.9	7.2	7.46667	7.8	8.1	8.46667	8.73333	9.1	9.46667	9.83333	10.2	10.5667	10.9333	11.2667	11.6667	12.0333	12.4	12.7667	13.1333	13.5333	13.9333
206	-2.26667	-3.3	-4.33333	-5.2	-5.6	-5.5	-5.03333	-4.33333	-3.56667	-2.83333	-2.16667	-1.5	-0.866667	-0.166667	0.666667	1.63333	2.73333	3.93333	5.13333	6.26667	7.26667	8.03333	8.53333	8.83333	8.96667	9.03333	9.1	9.23333	9.46667	9.76667	10.2	10.7333	11.2667	11.8	12.2333	12.6667	13.0333	13.3333	13.6667	13.9667	14.2667	14.5667	14.8333	15.1	15.3667	15.6	15.7667	15.8333	15.8333
207	16.95	17.1	17.2	17.25	17.25	17.35	17.45	17.65	17.9	18.05	18.05	17.8	17.3	16.6	15.75	14.9	14	13.2	12.5	11.9	11.45	11.3	11.5	12.05	13.15	14.4	15.65	16.75	17.8	18.85	19.95	21	21.9	22.5	22.85	22.85	22.6	22.2	21.7	21.25	20.8	20.4	20.1	19.95	19.8	19.75	19.7	19.7	19.7
401	9.33333	8.63333	7.7	6.56667	5.3	4.2	3.5	3.16667	3.1	3.23333	3.53333	3.93333	4.5	5	5.5	6	6.53333	7	7.6	8.1	8.6	9.1	9.56667	10	10.4	10.7667	11.1	11.4333	11.8333	12.2	12.4	12.6667	12.9667	13.2333	13.5667	13.9	14.2333	14.5667	14.9333	15.2333	15.5333	15.9	16.2	16.5333	16.8667	17.1333	17.4333	17.7333	17.9333
402	16.3	15.9667	16.0333	16.5667	17.2333	18.0333	18.6667	19.2333	19.7333	20.1	20.3667	20.5	20.3	19.6	18.4667	17.2333	16.3	15.9333	16.2333	16.8667	17.5333	18.0667	18.4333	18.7667	19.2	19.8	20.6667	21.5333	22.3333	22.9	23.3	23.4667	23.5	23.5333	23.5	23.4333	23.4	23.3667	23.3	23.2667	23.2	23.1667	23.1667	23.2333	23.3	23.3667	23.5	23.6667	23.8
403	9	8.73333	8.53333	8.43333	8.46667	8.53333	8.7	8.93333	9.16667	9.46667	9.7	9.96667	10.2	10.3333	10.5	10.6	10.7667	10.9	11	11.1333	11.2667	11.3667	11.4667	11.6667	11.8333	12	12.2	12.4	12.6	12.7667	12.9333	13.0667	13.2333	13.4	13.6	13.7	13.8667	14	14.1333	14.2667	14.4	14.5333	14.6333	14.8	15	15.2333	15.4333	15.7	16
404	9.4	8.9	8.5	8.4	8.5	8.8	9.2	9.8	10.5	11.2	11.8	12.4	12.9	13.3	13.7	14	14.4	14.8	15.1	15.5	15.8	16	16.2	16.4	16.6	16.7	16.9	17.2	17.4	17.6	17.8	18	18.2	18.4	18.7	19.1	19.4	19.8	20.2	20.5	20.8	21	21.3	21.6	21.9	22.3	22.6	23	23.4
405	3.25	3.2	3.45	4.1	4.95	5.95	7.1	8.3	9.5	10.55	11.5	12.3	13	13.65	14.2	14.75	15.2	15.6	15.95	16.25	16.45	16.7	16.95	17.15	17.3	17.55	17.75	17.95	18.1	18.2	18.3	18.4	18.45	18.45	18.5	18.5	18.55	18.5	18.55	18.5	18.5	18.4	18.35	18.35	18.25	18.25	18.3	18.3	18.4
601	6.7	6.7	6.5	6.2	5.75	5.25	4.85	4.6	4.55	4.75	5	5.25	5.55	5.75	6	6.1	6.2	6.2	6.2	6.2	6.2	6.3	6.4	6.55	6.75	6.9	7.1	7.25	7.5	7.65	7.9	8.1	8.35	8.6	8.9	9.15	9.35	9.6	9.85	10.1	10.35	10.6	10.95	11.25	11.65	12.05	12.4	12.85	13.3
602	29	28.95	28.8	28.65	28.45	28.15	27.9	27.6	27.4	27.2	27.05	27.1	27.2	27.4	27.65	27.9	28.1	28.25	28.35	28.35	28.4	28.4	28.4	28.45	28.45	28.55	28.55	28.6	28.65	28.75	28.9	29	29.2	29.3	29.5	29.65	29.8	30	30.15	30.3	30.5	30.6	30.8	30.95	31.1	31.25	31.4	31.55	31.7
603	1.1	1.63333	2.36667	3.23333	4.23333	5.16667	6.1	7	7.76667	8.46667	9.06667	9.63333	10.1667	10.6333	11.0333	11.4	11.7333	12.1	12.4	12.7333	13.0667	13.3333	13.6	13.8333	14.0667	14.3	14.5667	14.7333	14.9	15.0667	15.1667	15.3333	15.5	15.8	16.0333	16.3	16.5667	16.8	16.9667	17.1667	17.3667	17.4667	17.5667	17.5667	17.5667	17.5667	17.5667	17.5	17.4
604	21.9	21.9	22	22.3	22.7	23.1	23.5	23.8	23.8	23.8	23.7	23.6	23.6	23.7	23.7	23.8	23.8	23.8	23.8	23.8	23.8	23.8	23.9	23.9	24.1	24.5	25	25.6	26.1	26.4	26.4	26.3	26.2	25.9	25.6	25.3	25	24.7	24.4	24.2	24	23.8	23.6	23.5	23.4	23.3	23.2	23.1	23
605	21.7	21.4	21.5	21.6	21.9	22.2	22.4	22.7	23.1	23.6	24.4	25.3	26.2	27	27.4	27.7	27.9	28	28.1	28.3	28.7	29.2	29.9	30.9	31.9	32.7	33.3	33.8	34.1	34.4	34.8	35.2	35.5	35.8	36.1	36.3	36.5	36.8	37	37.3	37.6	37.8	38	38.1	38.2	38.2	38.3	38.3	38.3
606	0.233333	-0.233333	-0.666667	-0.766667	-0.3	0.733333	2.36667	4.26667	6.2	8.03333	9.56667	10.9667	12.1	13.1	14	14.8333	15.5	16.2	16.7667	17.3667	17.9667	18.5333	19.1667	19.7667	20.4	20.9	21.4	21.8667	22.3333	22.7333	23.1667	23.5333	23.7667	23.9667	24.0667	24.1	24.2	24.2333	24.3333	24.4333	24.6	24.7	24.7667	24.7667	24.7	24.5667	24.4333	24.2667	24.0333
607	6.73333	6.53333	6.63333	6.93333	7.36667	7.83333	8.4	9.13333	9.8	10.5	11.1333	11.5667	11.9667	12.2667	12.5333	12.8	13.0667	13.2	13.3	13.3	13.3333	13.4667	13.6667	13.9	14.1	14.4	14.6333	14.9333	15.2	15.5	15.8	16.0667	16.2667	16.4667	16.6667	16.8667	17.1333	17.4333	17.7333	18.0667	18.3667	18.6	18.8667	19.0667	19.3	19.5333	19.7	19.9	20.0667
608	6.16667	5.4	4.86667	4.76667	5.13333	6	7.16667	8.6	10.1333	11.6667	13.0333	14.2333	15.3	16.2333	17.0333	17.8333	18.6333	19.3667	20	20.5333	20.9	21.1667	21.4	21.6	21.8667	22.1	22.2667	22.5	22.7667	23.0333	23.3333	23.6667	24.0333	24.4333	24.8	25.1667	25.5333	25.9333	26.2	26.5333	26.8333	27.0667	27.2667	27.3333	27.3333	27.2	26.9	26.3667	25.7667
609	2	2.2	2.33333	2.3	2.33333	2.26667	2.36667	2.5	2.66667	2.9	3.26667	3.66667	4.16667	4.7	5.26667	5.73333	6.1	6.36667	6.56667	6.8	7	7.2	7.5	7.8	8.13333	8.43333	8.76667	9.13333	9.46667	9.8	10.1667	10.5	10.8	11.1	11.4	11.6667	11.9667	12.2333	12.5333	12.8	13.1	13.3333	13.6	13.8333	14.0667	14.3333	14.5333	14.7667	14.9333
610	0.8	-0.1	-0.4	0	1	2.7	4.5	6.4	8	9.4	10.6	11.7	12.7	13.6	14.5	15.3	16	16.7	17.3	17.9	18.4	18.8	19	19.2	19.4	19.6	19.8	20	20.3	20.5	20.8	21	21.2	21.5	21.7	22	22.2	22.5	22.7	22.9	23.1	23.3	23.4	23.5	23.6	23.7	23.7	23.6	23.3
801	7.05	7.25	7.55	7.8	8.05	8.25	8.55	8.75	8.95	9.1	9.3	9.45	9.6	9.65	9.75	9.8	9.85	9.9	9.9	9.9	9.95	9.95	9.95	9.95	9.95	9.95	9.95	9.95	10	10	10	10.05	10.05	10.1	10.1	10.15	10.15	10.2	10.2	10.25	10.2	10.2	10.2	10.2	10.2	10.15	10.1	10	9.95
802	4.5	4.8	5.4	6.2	7.13333	8	8.8	9.43333	10.0667	10.7	11.3	11.8333	12.4	12.8333	13.1333	13.4	13.6	13.7667	13.9	14.0333	14.2667	14.4667	14.7333	15.0333	15.3333	15.6333	15.8667	16.1	16.3333	16.4667	16.6333	16.7667	16.8667	16.9667	17.1	17.2333	17.3667	17.5	17.6667	17.8	17.9333	18.1	18.2333	18.4333	18.5667	18.7333	18.9333	19.1333	19.3333
803	27.9667	28.7333	29.5667	30.5333	31.6667	33.0333	34.5	35.9333	37.1	37.8	38	37.8667	37.7	37.6	37.6333	37.9	38.2333	38.7333	39.2667	39.8	40.2333	40.6333	40.8	40.8667	40.9333	41	41.1333	41.2333	41.4	41.6333	41.8333	42.0667	42.4	42.7	43.0333	43.3	43.5	43.6333	43.6333	43.6	43.5667	43.4333	43.3667	43.2	43.1333	43.1333	43.1333	43.2667	43.3
804	11.8	11.0333	10.6	10.6	11.4333	12.6	14.0667	15.5333	16.9667	18.3	19.5667	20.7667	22.0333	23.2667	24.4667	25.6333	26.6333	27.5333	28.3667	29.2333	30.0333	30.7333	31.4	31.9	32.2333	32.6	32.9333	33.3667	33.7	34.0333	34.3	34.6	34.8667	35.0667	35.2667	35.3333	35.5	35.6	35.6667	35.7	35.6333	35.5	35.2667	35.0667	34.8	34.5667	34.2	33.7	33.1
805	5.5	4.8	4.2	3.9	3.95	4.5	5.4	6.65	8.05	9.5	10.85	12.1	13.25	14.15	15.1	15.85	16.65	17.35	18.05	18.7	19.3	19.9	20.3	20.75	21.1	21.5	21.85	22.3	22.8	23.3	23.8	24.3	24.8	25.3	25.85	26.4	27	27.55	28.1	28.65	29.2	29.75	30.3	30.75	31.2	31.6	31.9	32.1	32.15
806	-3.6	-3.4	-2.8	-1.9	-0.9	0.1	1.2	2.2	3.2	4	4.6	5	5.4	5.8	6.1	6.5	6.9	7.4	7.9	8.5	9	9.5	10.1	10.6	11.2	11.8	12.3	12.8	13.2	13.4	13.6	13.7	13.7	13.5	13.3	12.9	12.6	12.1	11.7	11.4	11.1	10.8	10.6	10.5	10.5	10.5	10.6	10.8	11
807	10.3	9.43333	8.36667	7.03333	5.63333	4.4	3.56667	3.23333	3.33333	3.93333	4.76667	5.76667	6.76667	7.73333	8.6	9.43333	10.1333	10.7667	11.2333	11.6	11.9333	12.2667	12.6	13.1	13.5333	14	14.4667	15	15.5667	16.1667	16.8333	17.5333	18.2667	18.9	19.6333	20.3333	20.9667	21.6	22.2333	22.7667	23.2333	23.7333	24.2	24.6333	25.1	25.5	25.8333	26.1	26.2
808	-0.0333333	-0.366667	-0.566667	-0.533333	-0.3	0.2	0.866667	1.63333	2.4	3.2	3.86667	4.56667	5.26667	6.03333	6.7	7.33333	7.9	8.36667	8.8	9.2	9.56667	9.9	10.2	10.4333	10.6667	10.9	11.1667	11.5	11.8667	12.3333	12.7667	13.3	13.8333	14.3	14.7667	15.2667	15.7	16.2	16.5667	16.9	17.1333	17.3333	17.6	17.8333	18.0667	18.2667	18.4333	18.5667	18.6
809	1.73333	1.6	1.7	2.06667	2.66667	3.26667	3.83333	4.36667	4.93333	5.53333	6.2	6.93333	7.63333	8.26667	8.73333	9.13333	9.5	9.86667	10.2333	10.7	11.2333	11.8	12.4	13	13.5667	14.0667	14.5	14.8667	15.3	15.6	15.9333	16.2	16.4667	16.8	17.1	17.3667	17.5	17.6	17.6333	17.6667	17.7333	17.7333	17.6667	17.4333	17.1	16.6667	16.1667	15.6	14.9667
810	25.65	25.85	26.05	26.3	26.5	26.65	26.75	26.9	27	27.2	27.5	27.85	28.25	28.75	29.35	29.85	30.4	30.8	31.05	31.2	31.25	31.2	31	30.8	30.5	30.2	29.85	29.55	29.3	29.1	28.85	28.7	28.55	28.45	28.3	28.2	28.1	28	27.95	27.8	27.75	27.6	27.55	27.4	27.3	27.15	27.05	26.9	26.75
[truncated: 52 more columns]

## Sheet: DT_Lknee
ID	0	0.01	0.02	0.03	0.04	0.05	0.06	0.07	0.08	0.09	0.1	0.11	0.12	0.13	0.14	0.15	0.16	0.17	0.18	0.19	0.2	0.21	0.22	0.23	0.24	0.25	0.26	0.27	0.28	0.29	0.3	0.31	0.32	0.33	0.34	0.35	0.36	0.37	0.38	0.39	0.4	0.41	0.42	0.43	0.44	0.45	0.46	0.47	0.48
201	20.9	21.9333	23.4	24.8667	26	26.7333	27.1667	27.5	27.5333	27.2333	26.5333	25.6333	24.6333	23.5667	22.5667	21.7333	21.0667	20.6333	20.2333	20.0333	19.8667	19.7667	19.6	19.3667	19.0333	18.6333	18.2	17.7333	17.2667	16.7333	16.2333	15.6667	15.1333	14.5333	13.9667	13.4	12.9	12.4333	12.1	11.7333	11.3667	10.9667	10.5333	10.0333	9.53333	9.03333	8.53333	8.13333	7.86667
202	20.5	20.45	20.4	20.5	20.8	21.15	21.4	21.7	22.2	22.7	23.15	23.7	24.35	25.1	25.9	26.7	27.5	28.25	28.95	29.65	30.25	30.75	30.95	31.2	31.5	31.7	31.75	31.7	31.55	31.35	31.05	30.75	30.4	29.95	29.45	28.95	28.45	27.85	27.2	26.55	25.9	25.3	24.6	23.85	23.1	22.5	21.95	21.45	21.05
203	20.9333	21.7333	22.7333	23.9	25.2667	26.6333	28.1333	29.5	30.6333	31.5333	32.0667	32.3333	32.2667	32.1	31.7333	31.3667	30.9667	30.5333	30.0667	29.5	28.8333	28.1667	27.5	26.8	26.2	25.6	25.1333	24.7667	24.4667	24.2333	23.9667	23.6667	23.3333	22.9333	22.5333	22.1667	21.8667	21.5667	21.2333	20.9	20.5333	20.1333	19.8667	19.7667	19.6667	19.6	19.6333	19.7	19.7333
204	17.9667	18.8667	19.6	20.3333	20.9	21.4667	22.0667	22.6667	23.2333	23.7667	24.1667	24.4	24.4333	24.2667	23.9333	23.3667	22.8333	22.1667	21.7	21.3667	21.2	21.1667	21.2333	21.2	21.0333	20.6667	20.0667	19.3333	18.5667	17.8	17.1333	16.6333	16.2667	15.9333	15.8	15.6667	15.5333	15.3667	15.2	14.9333	14.5333	14.1667	13.7333	13.3	12.9667	12.6667	12.5333	12.5667	12.7
205	4.46667	5.5	6.83333	8.2	9.23333	10	10.5	10.9	11.1333	11.1667	10.9667	10.5667	10.0333	9.33333	8.66667	7.9	7.33333	6.8	6.5	6.36667	6.26667	6.23333	6.16667	6.06667	6.03333	5.9	5.7	5.43333	5.13333	4.86667	4.56667	4.2	3.9	3.63333	3.46667	3.3	3.2	3.13333	3.03333	2.93333	2.76667	2.66667	2.5	2.4	2.4	2.5	2.7	3.1	3.66667
206	9.96667	10.3	10.6	11	11.6	12.5667	13.5667	14.5333	15.2333	15.4667	15.3333	14.8667	14.4	13.9333	13.5667	13.4	13.4	13.5333	13.6667	13.7667	13.7	13.4667	13.1667	12.6333	12.0667	11.4	10.7333	10.1	9.43333	8.8	8.26667	7.86667	7.43333	7.13333	6.86667	6.56667	6.3	6.13333	5.86667	5.7	5.53333	5.5	5.56667	5.76667	6.03333	6.43333	6.86667	7.4	8.03333
207	28.15	28.85	29.75	30.75	31.75	32.75	33.55	34.15	34.5	34.65	34.65	34.6	34.55	34.5	34.5	34.55	34.5	34.5	34.35	34.1	33.85	33.55	33.25	32.95	32.7	32.35	32.05	31.8	31.55	31.3	31.05	30.9	30.65	30.45	30.3	30.2	30.1	29.95	29.85	29.7	29.5	29.35	29.3	29.2	29.2	29.15	29.1	29.05	29
401	15.6667	15.7	15.7	15.7333	15.8667	16.1667	16.3667	16.4667	16.5667	16.6667	16.8667	17.1	17.1667	17.1333	17.0667	17.1	17.2333	17.4333	17.6	17.6333	17.4	17.2	17	16.9	16.5667	15.7667	14.6	13.8333	13.9667	14.8667	15.5667	15.8667	15.8333	15.7333	15.7	15.6	15.6333	15.6	15.5333	15.4	15.3333	15.5667	15.9333	16.2333	16.2667	16.2667	16.4333	16.7	16.9333
402	37.2667	37.7667	38.5	39.4333	40.3667	41.1	41.5667	41.8	41.7333	41.6	41.4	41.1667	41.0333	40.9333	40.8333	40.7667	40.6333	40.5	40.4333	40.4	40.5333	40.6667	40.7667	40.8667	40.9333	41.0667	41.1333	41.3	41.4	41.4	41.3	41.1	40.8667	40.5333	40.2	40.0333	39.9333	39.8667	39.9667	40.0333	39.9667	39.8333	39.5	39.1	38.5667	37.9	37.2	36.5667	36.1
403	17.5	17.2333	17.0333	17.0667	17.1667	17.2667	17.4333	17.6333	17.8	17.9667	18.1333	18.2	18.1667	18	17.8	17.5	17.1333	16.7333	16.3333	15.9333	15.6	15.2333	14.9333	14.6	14.3	13.9333	13.6333	13.2667	12.8333	12.4667	12.0667	11.6333	11.2	10.7667	10.3333	9.9	9.46667	9.06667	8.66667	8.33333	8	7.7	7.43333	7.26667	7.23333	7.2	7.26667	7.43333	7.7
404	23.2	23.6	24.1	25	25.9	26.7	27.3	27.7	28	28.1	28.4	28.7	29.1	29.3	29.5	29.4	29.1	28.5	27.8	27.1	26.4	25.7	25.2	24.7	24.4	24.1	23.9	23.8	23.6	23.4	23	22.6	22.1	21.7	21.3	21	20.6	20.2	19.8	19.5	19.3	19.1	18.9	18.8	18.6	18.5	18.3	18.2	18.1
405	31.5	32.3	33.3	34.5	35.75	36.9	38	38.9	39.55	40	40.25	40.35	40.25	39.95	39.6	39.2	38.75	38.35	37.9	37.5	37.05	36.7	36.2	35.8	35.3	34.7	34.1	33.5	32.85	32.25	31.65	31.15	30.6	30.1	29.65	29.3	28.95	28.65	28.3	28.05	27.8	27.65	27.55	27.5	27.45	27.4	27.35	27.3	27.4
601	28.15	28.85	29.75	30.75	31.75	32.75	33.55	34.15	34.5	34.65	34.65	34.6	34.55	34.5	34.5	34.55	34.5	34.5	34.35	34.1	33.85	33.55	33.25	32.95	32.7	32.35	32.05	31.8	31.55	31.3	31.05	30.9	30.65	30.45	30.3	30.2	30.1	29.95	29.85	29.7	29.5	29.35	29.3	29.2	29.2	29.15	29.1	29.05	29
602	24.65	24.5	24.4	24.4	24.3	24.2	24.15	24.1	24.1	24.25	24.45	24.75	25	25.25	25.35	25.35	25.15	24.75	24.25	23.75	23.15	22.5	21.8	21.2	20.65	20	19.55	19.2	19.15	19.25	19.35	19.6	19.8	19.95	19.9	19.85	19.9	19.9	19.9	19.9	19.95	19.95	20	20	20	20	20.05	20.05	20.05
603	27.2333	27.1667	27.2333	27.4	27.6333	27.9333	28.3	28.6333	29.0333	29.4	29.7667	30.1	30.3	30.5	30.6	30.6667	30.6333	30.6	30.5667	30.5	30.4667	30.3667	30.1333	29.8333	29.4	28.9333	28.5	28.0333	27.5333	27.0667	26.5333	26.0333	25.4667	24.9333	24.3667	23.8667	23.3333	22.8333	22.3667	21.9333	21.5333	21.1667	20.8	20.5	20.2	19.9	19.5333	19.2333	18.9333
604	44.9	44.8	44.7	44.5	44.4	44.4	44.4	44.5	44.7	44.8	45	45.2	45.5	45.8	46.2	46.5	46.8	47.1	47.3	47.5	47.7	48	48.3	48.7	49	49.4	49.7	50	50.3	50.5	50.7	51	51.2	51.4	51.6	51.7	51.8	52	52.1	52.2	52.3	52.4	52.4	52.4	52.4	52.4	52.4	52.5	52.5
605	28.4	28.6	28.7	28.5	28.1	27.5	27.3	27.5	28.4	29.5	30.7	31.5	32.1	32.1	31.8	31.2	30.6	30	29.4	28.8	28.2	27.5	26.7	26.1	25.6	25.5	25.5	25.6	25.7	25.8	25.9	25.9	25.9	26	26	26	26	25.9	25.7	25.4	25	24.6	24.2	23.8	23.4	22.9	22.4	21.9	21.5
606	17.3	18.6667	20.2667	21.9667	23.6667	25.3667	26.9	28.2667	29.4	30.2	30.7333	30.9667	30.8667	30.6	30.1333	29.4667	28.7667	28.0333	27.3	26.5667	25.8333	25.0333	24.1333	23.1	21.9667	20.7333	19.5	18.2667	17.1	15.9667	14.9333	13.9333	13	12.1667	11.4333	10.8	10.3667	10.0667	9.93333	9.9	10.0667	10.3333	10.6333	11.0667	11.6333	12.2	12.9333	13.7667	14.6667
607	15.4667	15.7667	16.2	16.9667	17.9667	19.1	20.3	21.2333	21.9333	22.3667	22.7333	23.1333	23.4667	23.7667	23.6	23.2	22.6333	21.9	21.1333	20.3333	19.6	18.8667	18.2333	17.7333	17.2667	16.8333	16.4333	16.0667	15.7	15.3	14.9333	14.6	14.2667	13.9333	13.6	13.3	12.9667	12.6667	12.4333	12.2333	12.0667	11.9667	11.8667	11.7667	11.6333	11.5	11.3667	11.3	11.3
608	19.0333	19.7333	20.6667	21.7	22.7333	23.7	24.5333	25.1667	25.6	25.9	26.1	26.1667	26.1	25.9667	25.7333	25.5333	25.3	25.0667	24.8333	24.5667	24.2667	23.8333	23.3667	22.8667	22.3	21.8	21.2	20.6333	20.0667	19.4667	18.8667	18.2333	17.6	16.9667	16.3	15.7	15.2	14.7333	14.4	14.1	13.9333	13.8667	13.8667	14.0333	14.3333	14.7333	15.4	16.2333	17.2667
609	4.13333	5.23333	6.16667	6.86667	7.33333	7.53333	7.56667	7.43333	7.36667	7.4	7.53333	7.76667	8.03333	8.1	8.03333	7.7	7.13333	6.5	5.83333	5.13333	4.5	4.03333	3.6	3.2	2.86667	2.5	2.1	1.7	1.26667	0.8	0.333333	-0.133333	-0.6	-1	-1.3	-1.5	-1.53333	-1.6	-1.7	-1.96667	-2.43333	-2.93333	-3.36667	-3.73333	-3.83333	-3.76667	-3.73333	-3.7	-3.53333
610	22.5	23.9	25.6	27.5	29.5	31.4	32.8	33.8	34.4	34.4	34.4	34.3	34.2	34	33.6	33.1	32.6	32	31.5	30.9	30.4	29.9	29.3	28.7	28	27.2	26.4	25.5	24.5	23.6	22.7	21.8	21	20.2	19.4	18.7	18.1	17.6	17.2	17	16.8	16.8	16.8	16.9	17	17.3	17.7	18.1	18.7
801	24.2	24.1	24.1	24.1	24.25	24.4	24.55	24.7	24.85	25.05	25.15	25.25	25.35	25.4	25.2	25.2	25.05	24.95	24.85	24.75	24.7	24.6	24.55	24.6	24.7	24.7	24.75	24.8	24.85	24.85	24.85	24.8	24.75	24.6	24.5	24.4	24.3	24.2	24.25	24.15	24.25	24.3	24.45	24.65	24.9	25.2	25.55	25.95	26.4
802	9.63333	9.93333	10.4	11.0333	11.7667	12.5333	13.2333	13.8	14.1	14.1333	14.0333	13.8333	13.4667	13.0333	12.4667	11.7333	10.8333	9.83333	8.83333	7.73333	6.7	5.7	4.66667	3.73333	2.86667	1.96667	1.2	0.5	-0.1	-0.6	-0.966667	-1.26667	-1.43333	-1.6	-1.66667	-1.76667	-1.86667	-1.9	-2	-1.96667	-1.93333	-1.83333	-1.66667	-1.43333	-1.13333	-0.8	-0.433333	0.0333333	0.6
803	16.9667	17.1667	17.6	18.2	19	19.8333	20.6333	21.4333	21.9667	22.4333	22.8333	23.2333	23.7333	24.4667	25.3667	26.4667	27.7	29.0667	30.4	31.6333	32.6667	33.4	33.8333	33.9	33.7333	33.5333	33.4333	33.5	33.5667	33.6	33.4667	33.2	32.6667	31.9667	31.2667	30.4333	29.6	28.7333	27.8	26.8667	25.9667	25.1	24.2333	23.4333	22.7	22	21.4	20.8333	20.4
804	23	23.6333	24.5	25.5	26.7	27.9	29.0667	30.1	30.9	31.3333	31.5333	31.6667	31.7333	31.8	31.9333	32.0333	32.0333	32	31.8333	31.6333	31.3333	31.0333	30.7667	30.5	30.2667	29.9667	29.6333	29.2	28.7667	28.1667	27.6333	27.0333	26.4667	25.9	25.4333	24.9	24.5	24.1333	23.7667	23.4333	23.1	22.7667	22.4667	22.2333	22.0333	21.9	21.8333	21.9667	22.1333
805	17.35	17.95	18.85	19.85	21	22.1	23.2	24.2	25.15	25.95	26.5	26.9	27.15	27.25	27.25	27	26.7	26.25	25.75	25.2	24.55	23.95	23.3	22.65	22	21.3	20.65	20	19.35	18.75	18.2	17.7	17.2	16.8	16.4	16.05	15.8	15.55	15.4	15.3	15.3	15.45	15.6	15.9	16.3	16.7	17.2	17.75	18.35
806	20.9	21.3	21.8	22.5	23.1	23.6	24.1	24.5	24.8	25	25	24.8	24.7	24.5	24.5	24.6	24.7	24.7	24.7	24.6	24.6	24.8	25.1	25.5	25.6	25.6	25.4	25.2	24.8	24.4	24	23.5	23.1	22.6	22.2	21.9	21.5	21.1	20.7	20.4	20	19.7	19.4	19.1	18.9	18.8	18.7	18.6	18.6
807	15.0333	15.8	16.5333	17.3333	18.1667	19.1667	20.3	21.5333	22.7667	23.9	24.7	25.2	25.3	25.1333	24.7667	24.2	23.6333	22.9667	22.3333	21.6	20.7667	19.8667	18.9	17.9	16.9667	16.1667	15.4667	14.9333	14.4667	14.0667	13.6333	13.1667	12.6667	12.1667	11.5667	10.9667	10.4	9.83333	9.4	9.03333	8.76667	8.66667	8.73333	8.86667	9.16667	9.56667	10	10.5	11.1
808	21.8333	21.9333	22.2333	22.6667	23.2333	23.6	23.7333	23.4333	22.9333	22.3	21.7667	21.2	20.6333	19.9	19.0333	18.1	17.1333	16.2	15.3333	14.5667	13.8333	13.1	12.3333	11.5333	10.8	10.1	9.53333	9.1	8.76667	8.56667	8.33333	8.16667	8.03333	7.83333	7.63333	7.53333	7.4	7.23333	7.1	7.03333	7.06667	7.16667	7.26667	7.43333	7.6	7.86667	8.2	8.56667	9.06667
809	10.9333	11.5	12.0667	12.6333	13.3667	14.2	15.3333	16.4667	17.5333	18.2667	18.8333	19.3333	19.7333	20.1	20.2667	20.2333	20	19.5333	18.9333	18.2333	17.4333	16.6333	15.8	14.9667	14.1667	13.4	12.6667	12	11.4	10.9	10.4333	10.0667	9.73333	9.36667	9	8.63333	8.3	7.96667	7.7	7.46667	7.26667	7.13333	7.1	7.23333	7.43333	7.76667	8.1	8.56667	9.03333
810	34.25	33.65	33.3	33	32.8	32.6	32.45	32.3	32.1	31.85	31.6	31.35	31.05	30.75	30.5	30.25	30	29.85	29.7	29.55	29.45	29.3	29.2	29.05	28.9	28.75	28.5	28.2	27.9	27.6	27.2	26.8	26.35	25.9	25.35	24.85	24.35	23.85	23.35	22.9	22.45	22.05	21.75	21.5	21.35	21.25	21.25	21.45	21.7
[truncated: 52 more columns]

## Sheet: DT_Rknee
ID	0	0.01	0.02	0.03	0.04	0.05	0.06	0.07	0.08	0.09	0.1	0.11	0.12	0.13	0.14	0.15	0.16	0.17	0.18	0.19	0.2	0.21	0.22	0.23	0.24	0.25	0.26	0.27	0.28	0.29	0.3	0.31	0.32	0.33	0.34	0.35	0.36	0.37	0.38	0.39	0.4	0.41	0.42	0.43	0.44	0.45	0.46	0.47	0.48
201	19.4667	19.6333	20.3333	21.4	22.7667	24.0667	25.2	26.0667	26.5667	26.7667	26.6667	26.2667	25.6667	24.9333	24.1667	23.4333	22.8	22.2	21.7	21.3	20.9	20.5333	20.1667	19.8333	19.5667	19.2667	18.9667	18.6333	18.3	17.9	17.4333	16.9667	16.4667	15.9667	15.5	14.9667	14.4667	13.9333	13.4	12.9	12.3667	11.9333	11.5	11.0667	10.6667	10.2667	9.9	9.6	9.33333
202	25.45	25.7	25.9	25.95	26.25	26.95	27.2	26.9	26.25	25.95	25.8	25.45	25	24.5	24	23.7	23.5	23.4	23.35	23.05	22.7	22.4	22.05	21.8	21.5	21.1	20.8	20.3	20.1	19.95	19.8	19.55	19.3	19.1	18.75	18.4	18.2	18.05	17.95	17.7	17.35	17.05	16.9	16.65	16.4	16.1	15.6	15.2	14.85
203	18.3333	18.7	19.3667	20.3333	21.5333	22.8667	24.3	25.6333	26.8667	27.9333	28.7333	29.2333	29.6	29.6667	29.7	29.5667	29.4667	29.2333	28.8667	28.5	28	27.4667	26.9667	26.4333	26.0333	25.6	25.1667	24.8333	24.5333	24.2	23.9	23.6667	23.4667	23.2	22.9667	22.7333	22.5333	22.3	22.0333	21.7667	21.5333	21.3	21.0333	20.8	20.5667	20.3667	20.2333	20.1333	20
204	19.4667	20.0333	20.5667	21.1333	21.6333	22.1667	22.7667	23.4	23.9	24.2333	24.3333	24.2333	23.8333	23.2667	22.7333	22.3	22.0667	22.0333	22.1333	22.3333	22.5333	22.7	22.6333	22.3667	21.7	20.8667	19.9667	19.1667	18.4	17.8667	17.4	17	16.6333	16.3	15.9667	15.6333	15.2333	14.7667	14.2667	13.8333	13.4	13.2	13.1333	13.2333	13.4667	13.8	14.2	14.6667	15.1667
205	6.76667	6.93333	7.46667	8.23333	8.93333	9.53333	9.96667	10.3333	10.6333	10.8	10.8333	10.6667	10.3667	9.9	9.3	8.63333	7.93333	7.23333	6.66667	6.16667	5.83333	5.56667	5.36667	5.16667	5	4.76667	4.5	4.13333	3.8	3.43333	3.06667	2.73333	2.46667	2.2	2.06667	2.03333	1.96667	1.96667	2	2	1.96667	1.93333	1.86667	1.73333	1.66667	1.56667	1.5	1.43333	1.33333
206	8.63333	9.56667	10.5667	11.7333	12.9667	14.3667	15.7667	17	17.9667	18.6333	18.9667	19.1	19.2	19.3333	19.5	19.8333	20.1667	20.5333	20.7667	20.9	20.8667	20.6333	20.1667	19.5	18.7333	17.8667	17	16.3	15.6333	15.1333	14.7333	14.5	14.3	14.1	13.9	13.7	13.4333	13.2	12.9	12.6333	12.4	12.3	12.2667	12.3667	12.5	12.7667	13.1667	13.6667	14.2667
207	29.05	29.25	29.6	30.05	30.65	31.35	32.15	33.05	34.05	35.05	35.95	36.85	37.8	38.75	39.75	40.85	41.85	42.95	43.95	44.95	45.85	46.55	47.2	47.65	48.05	48.2	48.2	48	47.7	47.15	46.55	45.8	44.95	43.9	42.7	41.45	40.05	38.6	37.2	35.85	34.55	33.35	32.3	31.45	30.7	30.05	29.55	29.25	29.15
401	6.33333	6.23333	6.3	6.53333	6.8	7.13333	7.33333	7.56667	7.83333	8.03333	8.26667	8.4	8.33333	8.16667	7.96667	7.73333	7.5	7.2	6.9	6.6	6.2	5.9	5.7	5.63333	5.63333	5.53333	5.33333	5.03333	4.8	4.63333	4.46667	4.4	4.36667	4.36667	4.43333	4.5	4.63333	4.73333	4.8	4.83333	4.9	5.06667	5.33333	5.56667	5.73333	5.96667	6.26667	6.66667	7.03333
402	6.33333	6.23333	6.3	6.53333	6.8	7.13333	7.33333	7.56667	7.83333	8.03333	8.26667	8.4	8.33333	8.16667	7.96667	7.73333	7.5	7.2	6.9	6.6	6.2	5.9	5.7	5.63333	5.63333	5.53333	5.33333	5.03333	4.8	4.63333	4.46667	4.4	4.36667	4.36667	4.43333	4.5	4.63333	4.73333	4.8	4.83333	4.9	5.06667	5.33333	5.56667	5.73333	5.96667	6.26667	6.66667	7.03333
403	6.33333	6.23333	6.3	6.53333	6.8	7.13333	7.33333	7.56667	7.83333	8.03333	8.26667	8.4	8.33333	8.16667	7.96667	7.73333	7.5	7.2	6.9	6.6	6.2	5.9	5.7	5.63333	5.63333	5.53333	5.33333	5.03333	4.8	4.63333	4.46667	4.4	4.36667	4.36667	4.43333	4.5	4.63333	4.73333	4.8	4.83333	4.9	5.06667	5.33333	5.56667	5.73333	5.96667	6.26667	6.66667	7.03333
404	20	20.2	20.5	20.8	21.2	21.6	22.1	22.7	23.3	23.9	24.2	24.3	24.2	23.9	23.6	23.4	23.1	22.8	22.4	22	21.4	20.7	19.9	19.1	18.3	17.7	17.2	17	16.8	16.8	16.7	16.6	16.6	16.5	16.5	16.4	16.4	16.3	16.1	15.9	15.7	15.6	15.4	15.3	15.3	15.2	15.1	15.1	15
405	23.35	24	24.95	26.3	27.7	29	30.05	30.85	31.5	32.05	32.5	32.85	32.95	32.8	32.5	32.05	31.55	31	30.4	29.8	29.2	28.65	28.1	27.65	27.15	26.75	26.25	25.8	25.25	24.65	24	23.35	22.65	21.9	21.15	20.45	19.6	18.8	18	17.15	16.4	15.6	14.9	14.2	13.6	13.1	12.75	12.6	12.6
601	15.5	15.7	15.9	16.25	16.6	17.05	17.5	17.95	18.45	18.85	19.05	19.15	19.05	18.8	18.4	17.9	17.25	16.55	15.7	14.9	14.05	13.3	12.6	12	11.45	11.1	10.7	10.45	10.15	9.9	9.75	9.6	9.45	9.35	9.2	9.05	8.85	8.65	8.45	8.2	8	7.85	7.7	7.6	7.5	7.6	7.7	7.85	8.05
602	28.85	28.4	28.1	27.9	27.6	27.35	27.15	26.95	26.85	26.8	26.8	26.95	27.1	27.2	27.35	27.35	27.25	27.05	26.65	26.2	25.75	25.25	24.85	24.5	24.15	23.9	23.75	23.55	23.45	23.35	23.35	23.4	23.4	23.4	23.4	23.4	23.4	23.35	23.4	23.4	23.5	23.55	23.6	23.65	23.7	23.75	23.75	23.75	23.8
603	16.8333	18.0333	19.6333	21.5	23.2667	24.8	25.9667	26.7667	27.2333	27.4	27.3667	27.1667	26.9333	26.7333	26.4667	26.3	26.0667	25.8333	25.5667	25.2333	24.8667	24.4333	23.8667	23.3667	22.7667	22.1667	21.6333	21.1	20.6667	20.2	19.7333	19.3333	18.9333	18.6	18.3333	18.0667	17.9	17.7	17.5333	17.4	17.2667	17.1	16.9667	16.8667	16.7	16.6	16.5	16.4667	16.5
604	45.7	45.6	45.6	45.7	45.7	45.8	45.8	45.8	45.6	45.4	45.1	44.9	44.7	44.5	44.3	44	43.8	43.5	43.3	43.1	42.9	42.7	42.4	42.1	41.8	41.6	41.4	41.2	41	40.8	40.5	40.2	39.9	39.6	39.3	38.9	38.5	38.2	37.8	37.4	36.9	36.5	36	35.6	35.2	34.8	34.5	34.3	34
605	31.4	31.2	31.3	31.5	31.7	31.7	31.4	30.9	30.5	30.2	30.2	30.4	30.7	31.1	31.3	31.4	31.3	31	30.8	30.6	30.4	30.4	30.6	30.8	31.2	31.7	32.3	32.7	33	33	33	32.8	32.5	32.1	31.8	31.4	31.1	30.8	30.5	30.3	30.1	30	29.9	29.7	29.5	29.4	29.1	28.9	28.6
606	9.9	11.5333	13.4333	15.6	17.9333	20.3667	22.7333	24.7333	26.2333	27.2	27.7333	27.9	27.8333	27.5667	27.2	26.7	26.1333	25.5	24.9	24.3667	23.8667	23.4333	23.0333	22.6333	22.2	21.7333	21.2333	20.6	19.9333	19.1667	18.2667	17.2667	16.1333	14.9	13.6667	12.5	11.4	10.4	9.53333	8.83333	8.26667	7.86667	7.53333	7.43333	7.46667	7.7	8.13333	8.76667	9.6
607	20.8333	20.9333	21.3	21.8333	22.3	22.6667	22.9	23.0667	23.2	23.1667	23	22.6	22.0667	21.4	20.6667	19.9667	19.2667	18.6333	18	17.5	17.0333	16.6667	16.2333	15.7333	15.2667	14.7	14.2	13.7333	13.2	12.8	12.2667	11.8333	11.3	10.7333	10.1667	9.56667	9.03333	8.53333	8.16667	7.73333	7.33333	6.83333	6.33333	5.9	5.43333	5.1	4.76667	4.56667	4.53333
608	14.8	15.9667	17.3333	18.9	20.5333	22.2	23.7333	25.0333	26.0333	26.7	27.0667	27.2	27.1667	26.9667	26.7667	26.4667	26.2	25.9	25.5667	25.1667	24.7333	24.2667	23.8	23.3	22.8	22.2667	21.7333	21.2333	20.6667	20.1667	19.7333	19.3667	19.0333	18.8	18.5333	18.3333	18.1333	18	17.9	17.8	17.7333	17.7667	17.8	17.9333	18.1	18.4	18.7	19.0667	19.4333
609	15.5667	17.1667	18.8333	20.3667	21.6	22.5667	23.0333	23.0333	22.7667	22.3667	22.0333	21.8	21.7	21.6667	21.6667	21.4667	21.0667	20.5333	19.9	19.2	18.5333	17.9	17.3333	16.9	16.4333	16.0667	15.7	15.3333	15	14.7	14.4	14.0667	13.7333	13.4	13.0667	12.6667	12.3	11.9667	11.6333	11.2667	10.9	10.6	10.2667	9.93333	9.66667	9.43333	9.3	9.26667	9.3
610	14.2	14.8	16	17.9	20.1	22.4	24.3	25.5	26.1	26.3	26.5	26.8	27.3	27.9	28.3	28.4	28	27.4	26.3	25.2	24.2	23.4	22.7	22	21.3	20.7	19.9	19.2	18.5	17.8	17.1	16.4	15.7	14.9	14.1	13.4	12.6	11.9	11.3	10.7	10.2	9.7	9.3	9	8.8	8.7	8.8	9	9.3
801	46.45	46.2	45.95	45.75	45.55	45.35	45.2	45.05	44.85	44.7	44.5	44.4	44.2	44.1	43.95	43.85	43.75	43.65	43.6	43.5	43.4	43.35	43.25	43.25	43.15	43.1	43.05	42.95	42.85	42.75	42.6	42.55	42.4	42.25	42.05	41.9	41.7	41.6	41.45	41.25	41.15	41	40.9	40.9	40.85	40.85	40.9	40.9	41.05
802	21.5667	22.1667	23.0333	24.1	25.1	25.9	26.3	26.4667	26.5667	26.5	26.4333	26.3333	26.1	25.7667	25.3333	24.8333	24.3	23.8	23.3667	22.9	22.5667	22.3	22.1	21.9667	21.8667	21.6667	21.3667	21.0333	20.5667	20.0667	19.5	18.9	18.3	17.6667	17.0667	16.4667	15.9667	15.4	14.9	14.4	13.9333	13.5667	13.2333	13	12.8333	12.7667	12.8	12.9	13.2
803	38.5667	38.5333	38.7667	39.2	39.6	39.9333	39.9667	39.7333	39.2667	38.7333	38.1667	37.6667	37.3	37	36.8333	36.7	36.7333	36.7667	36.8333	36.8333	36.7	36.5333	36.1667	35.7667	35.3	34.8	34.3333	33.8667	33.4667	33.1333	32.8	32.5667	32.3333	32.1	31.9333	31.8333	31.7	31.5667	31.4333	31.3	31.1667	30.9667	30.8	30.6	30.4	30.3	30.2333	30.2667	30.3667
804	24.9667	25.5333	26.3333	27.4333	28.7333	29.9667	31.0667	31.6667	32	31.9667	31.7667	31.6	31.5667	31.5667	31.6667	31.7	31.7333	31.6667	31.5	31.2667	31.0333	30.7333	30.4667	30.1667	29.8667	29.5667	29.3	29	28.7	28.3	27.8667	27.4	26.9333	26.4667	26.0333	25.5667	25.1	24.6333	24.2	23.7333	23.2333	22.8	22.3333	21.9333	21.6667	21.3667	21.2	21.1	21.1333
805	18.1	18.85	19.95	21.2	22.5	23.75	24.85	25.8	26.55	27.2	27.65	28	28.3	28.4	28.5	28.45	28.4	28.3	28.15	27.95	27.7	27.3	26.8	26.2	25.5	24.75	24.1	23.45	22.85	22.4	22	21.65	21.35	21.1	20.85	20.65	20.4	20.2	20.05	19.85	19.75	19.7	19.7	19.75	19.85	20	20.15	20.45	20.95
806	27.3	27.6	28	28.5	28.9	29.4	29.8	30.1	30.3	30.3	30.1	29.8	29.5	29.1	28.8	28.7	28.6	28.6	28.7	28.8	28.8	28.7	28.6	28.4	28.2	28	27.8	27.6	27.4	27.2	27	26.9	26.7	26.5	26.2	26	25.7	25.4	25.2	24.9	24.6	24.2	23.9	23.7	23.4	23.2	23	22.9	22.8
807	16.1	16.3	16.7	17.2333	17.9667	18.7667	19.7	20.6333	21.5	22.2667	22.7	22.9	22.8667	22.6	22.2667	21.8	21.3	20.7333	20.1	19.4333	18.8	18.0333	17.3	16.6	15.8333	15.1	14.4333	13.9	13.4	13.0333	12.7	12.4333	12.2	12	11.8667	11.7333	11.7	11.6333	11.5667	11.5	11.4333	11.4	11.4333	11.6	11.8333	12.1333	12.6333	13.2	13.9
808	8.56667	9.23333	10.0333	11	12	13	13.8667	14.5667	14.8667	14.9	14.6	14.3333	14.0333	13.8333	13.5333	13.0667	12.4667	11.7	10.8	9.9	8.96667	8.13333	7.36667	6.6	5.93333	5.3	4.8	4.4	4.06667	3.86667	3.7	3.6	3.6	3.6	3.6	3.56667	3.56667	3.56667	3.66667	3.73333	3.83333	3.9	4.06667	4.26667	4.6	5	5.46667	6	6.66667
809	10.2333	10.7	11.6333	12.9667	14.4	15.6333	16.3667	16.8	16.8333	16.8333	16.8333	16.8667	16.8667	16.7	16.2667	15.6667	15	14.3667	13.9	13.6333	13.4667	13.3667	13.3	13.2667	13.1333	13.0333	12.9667	12.9333	12.9667	12.9	12.8333	12.5667	12.4	12.1667	12	11.8667	11.7333	11.5333	11.3667	11.2333	11.2333	11.2333	11.3333	11.4667	11.7	12.0667	12.6	13.2333	14.0333
810	27.75	26.95	26.65	26.3	26.2	26.1	26.1	26.2	26.25	26.3	26.35	26.35	26.4	26.4	26.45	26.45	26.55	26.6	26.65	26.65	26.7	26.65	26.65	26.6	26.45	26.35	26.15	25.95	25.7	25.35	25.05	24.7	24.35	23.9	23.5	23.15	22.75	22.35	21.95	21.6	21.25	20.95	20.7	20.55	20.45	20.35	20.45	20.6	20.85
[truncated: 52 more columns]

## Sheet: DT_Lhip
ID	0	0.01	0.02	0.03	0.04	0.05	0.06	0.07	0.08	0.09	0.1	0.11	0.12	0.13	0.14	0.15	0.16	0.17	0.18	0.19	0.2	0.21	0.22	0.23	0.24	0.25	0.26	0.27	0.28	0.29	0.3	0.31	0.32	0.33	0.34	0.35	0.36	0.37	0.38	0.39	0.4	0.41	0.42	0.43	0.44	0.45	0.46	0.47	0.48
201	26.8	26.8667	27	27.0333	26.8667	26.4667	25.8333	25.1333	24.2667	23.3	22.2	21.0333	19.8667	18.8	17.9	17.1333	16.5	16.0667	15.6	15.2333	14.8333	14.4333	13.9667	13.4333	12.8	12.1667	11.4667	10.8333	10.1333	9.53333	8.8	8.13333	7.4	6.66667	5.93333	5.2	4.46667	3.73333	3.03333	2.3	1.5	0.666667	-0.233333	-1.16667	-2.16667	-3.23333	-4.33333	-5.33333	-6.36667
202	7.5	7.35	7.15	7.1	7	6.95	6.85	6.8	7	7.2	7.45	7.7	7.9	8.2	8.5	9	9.5	9.95	10.4	10.8	11.15	11.35	11.5	11.55	11.75	12.05	12.3	12.45	12.5	12.5	12.5	12.5	12.5	12.45	12.5	12.6	12.6	12.5	12.25	11.9	11.65	11.45	11.3	10.9	10.45	10.1	9.75	9.5	9.2
203	31.3667	31.2333	31.0333	30.8667	30.6667	30.4333	30.2	29.7667	29.2333	28.5667	27.6667	26.6667	25.5667	24.5	23.4	22.4	21.5	20.5333	19.6333	18.6333	17.5333	16.4333	15.3	14.1667	13.1	12.1	11.1667	10.2667	9.4	8.56667	7.73333	6.9	6	5.13333	4.26667	3.33333	2.46667	1.6	0.733333	-0.2	-1.16667	-2.1	-3.03333	-3.86667	-4.63333	-5.36667	-6.1	-6.8	-7.53333
204	29.4667	29.4333	29.2333	28.9333	28.4333	27.9	27.2667	26.6667	26.0667	25.4333	24.6667	23.7667	22.7	21.4667	20.0333	18.5	17	15.5	14.1667	13.1667	12.3	11.6667	11.2	10.7667	10.3667	9.83333	9.23333	8.46667	7.66667	6.76667	5.86667	4.96667	4.13333	3.3	2.53333	1.83333	1.16667	0.5	-0.0666667	-0.666667	-1.26667	-1.83333	-2.43333	-3.06667	-3.63333	-4.2	-4.7	-5.16667	-5.6
205	18	18.2333	18.5	18.7333	18.8	18.6667	18.2667	17.6333	16.8667	16	15.0667	14.1667	13.2667	12.4	11.5333	10.7333	10	9.36667	8.76667	8.26667	7.76667	7.26667	6.73333	6.16667	5.53333	4.93333	4.3	3.7	3.13333	2.56667	2.03333	1.56667	1.06667	0.633333	0.166667	-0.233333	-0.566667	-0.9	-1.23333	-1.63333	-2.03333	-2.53333	-3	-3.56667	-4.03333	-4.56667	-5.03333	-5.46667	-5.9
206	26.6333	26.2	25.7333	25.1667	24.7	24.3	23.8333	23.3	22.6	21.6667	20.5333	19.3	18.1	17.0333	16.0667	15.3667	14.8	14.4	14	13.6333	13.1667	12.6	11.9667	11.2667	10.4333	9.6	8.66667	7.73333	6.73333	5.76667	4.83333	3.9	3.03333	2.2	1.43333	0.7	0.0333333	-0.633333	-1.3	-1.93333	-2.56667	-3.16667	-3.76667	-4.33333	-4.93333	-5.46667	-6	-6.53333	-6.96667
207	31.75	31.65	31.65	31.65	31.8	31.9	31.9	31.8	31.65	31.35	30.95	30.5	30.05	29.5	28.95	28.4	27.8	27.15	26.4	25.6	24.75	23.85	23	22.05	21.2	20.3	19.5	18.7	18	17.3	16.75	16.2	15.7	15.2	14.8	14.4	13.95	13.55	13.15	12.7	12.25	11.75	11.3	10.85	10.35	9.85	9.35	8.8	8.2
401	36.1	35.7667	35.4	35.0333	34.7667	34.5667	34.3333	34.0333	33.6667	33.2667	32.8667	32.4	31.8333	31.2	30.5667	29.9667	29.4	28.9667	28.4	27.8	27.0667	26.3333	25.6333	24.9667	24.1667	23.2667	22.1667	21.4	21	20.9667	20.9333	20.6667	20.2667	19.8	19.3333	18.9333	18.5333	18.2	17.8333	17.5	17.1667	16.9667	16.8333	16.6333	16.3	15.9333	15.6333	15.3	14.8667
402	38.5	38.4333	38.4	38.4	38.4333	38.3333	38.1667	37.8333	37.4333	36.9333	36.4333	35.9333	35.5333	35.2	34.8667	34.6	34.3	34	33.7667	33.5333	33.4	33.2667	33.1667	33.0333	32.9333	32.8333	32.7	32.6667	32.5333	32.3667	32.1667	31.9667	31.7333	31.5667	31.4667	31.4333	31.4667	31.5	31.4667	31.4333	31.3	31.1	30.8333	30.4667	30.1	29.6333	29.1667	28.6667	28.2333
403	18.6	18.3	18	17.6333	17.3	16.9333	16.6	16.3333	16.0667	15.7667	15.5	15.2667	14.9667	14.6333	14.2667	13.8667	13.4	13	12.5667	12.2	11.8333	11.5333	11.2333	10.9333	10.6333	10.3	9.9	9.5	9.06667	8.6	8.13333	7.66667	7.16667	6.66667	6.2	5.66667	5.2	4.7	4.2	3.73333	3.3	2.86667	2.43333	2	1.63333	1.26667	1	0.633333	0.4
404	32.5	32.3	32.1	32	31.9	31.7	31.5	31.1	30.5	30	29.5	29.1	28.8	28.5	28	27.5	26.8	26.1	25.4	24.6	23.9	23.2	22.6	22.1	21.6	21.1	20.6	20.1	19.6	19.2	18.7	18.3	17.8	17.3	16.9	16.5	16.1	15.6	15.1	14.7	14.3	13.9	13.6	13.3	12.9	12.5	12	11.5	11
405	48.95	48.6	48.25	47.85	47.45	46.95	46.3	45.6	44.8	43.95	42.95	41.95	40.9	39.8	38.8	37.8	36.9	36.05	35.3	34.55	33.8	33.15	32.4	31.65	30.85	30	29.1	28.25	27.35	26.5	25.85	25.15	24.5	23.9	23.35	22.9	22.4	21.95	21.45	20.95	20.45	19.9	19.35	18.7	18.05	17.3	16.55	15.8	15.05
601	30.35	29.95	29.55	29.15	28.85	28.55	28.25	27.85	27.45	27	26.45	25.9	25.35	24.75	24.15	23.55	22.9	22.3	21.7	21.1	20.6	20.15	19.7	19.35	19	18.65	18.4	18.05	17.7	17.4	17.05	16.65	16.2	15.75	15.25	14.7	14.15	13.55	12.95	12.35	11.7	11.1	10.45	9.9	9.3	8.8	8.3	7.95	7.65
602	28.9	28.7	28.5	28.3	28	27.7	27.35	27.05	26.75	26.55	26.35	26.2	26.1	25.95	25.8	25.6	25.3	24.95	24.55	24.05	23.65	23.2	22.8	22.35	22	21.6	21.3	21.1	20.95	20.9	20.9	20.95	21	21	20.95	20.85	20.8	20.7	20.65	20.55	20.5	20.35	20.25	20.1	19.9	19.8	19.6	19.45	19.3
603	35.5333	35.0667	34.6333	34.1	33.6333	33.1333	32.7	32.3	31.9667	31.6	31.3333	31	30.7	30.4	30.1333	29.7667	29.3667	28.9667	28.6	28.2	27.7667	27.3667	26.8667	26.3	25.6667	25.0333	24.3667	23.7667	23.1333	22.5	21.9	21.2667	20.6	19.9667	19.3	18.6333	17.9333	17.1667	16.4667	15.7333	15	14.3	13.5667	12.8333	12.1333	11.3667	10.4667	9.56667	8.66667
604	40.4	40.3	40.2	40.1	40.1	40.1	40.1	40.2	40.3	40.4	40.5	40.6	40.7	40.8	40.9	41.1	41.1	41.2	41.3	41.3	41.3	41.4	41.5	41.5	41.6	41.7	41.7	41.7	41.8	41.8	41.8	41.8	41.8	41.8	41.7	41.6	41.5	41.5	41.4	41.3	41.1	41	40.9	40.8	40.6	40.5	40.5	40.4	40.3
605	-9.8	-10.1	-10.5	-11.1	-11.9	-12.9	-13.7	-14.4	-14.9	-15.2	-15.4	-15.6	-15.9	-16.3	-16.8	-17.3	-17.8	-18.3	-18.7	-19.1	-19.1	-19	-19.1	-19.6	-20.6	-22.2	-24.4	-26.6	-28.7	-30.4	-31.8	-32.8	-33.7	-34.3	-34.8	-35.2	-35.7	-36.2	-36.7	-37.2	-37.8	-38.4	-38.9	-39.5	-40.1	-40.7	-41.3	-41.9	-42.5
606	30.2667	30.4333	30.7	31.0667	31.3333	31.4667	31.5333	31.3667	31.0333	30.4333	29.7667	29	28.2	27.4	26.5333	25.6	24.6333	23.5667	22.5	21.4	20.2667	19.1	17.8	16.5	15.0667	13.5667	12.1	10.5667	9.13333	7.7	6.3	4.96667	3.66667	2.4	1.2	0.0333333	-1.03333	-2.1	-3.03333	-3.9	-4.7	-5.46667	-6.13333	-6.8	-7.4	-7.9	-8.36667	-8.8	-9.16667
607	32.7	32.5667	32.4667	32.5667	32.6667	32.8	32.8	32.5	31.9333	31.2	30.5	29.9667	29.5333	29.0333	28.3333	27.4	26.3667	25.1667	23.9333	22.7667	21.7	20.8	19.9667	19.2333	18.6	18	17.3333	16.7	16	15.2667	14.5333	13.8	13.1	12.4333	11.7667	11.1333	10.4667	9.83333	9.2	8.63333	8	7.46667	6.93333	6.36667	5.73333	5.06667	4.43333	3.7	3.06667
608	22.6667	22.6	22.5	22.3667	22.1667	21.8	21.3667	20.7333	20.0333	19.2333	18.4333	17.6	16.7667	15.8667	14.9667	14.0667	13.2333	12.4333	11.6333	10.8333	10.0667	9.23333	8.33333	7.36667	6.4	5.43333	4.46667	3.5	2.53333	1.6	0.633333	-0.233333	-1.13333	-2	-2.83333	-3.63333	-4.4	-5.1	-5.83333	-6.6	-7.3	-8.06667	-8.8	-9.46667	-10.1333	-10.7	-11.2	-11.6333	-11.8667
609	23.3	23.3	23.1	22.8	22.4	21.7667	21.0333	20.2667	19.4333	18.6	17.8667	17.2333	16.6333	16.1	15.5	14.8333	14.1333	13.3333	12.5667	11.7333	10.9333	10.1667	9.4	8.63333	7.9	7.13333	6.46667	5.7	5.03333	4.3	3.63333	2.93333	2.26667	1.6	0.933333	0.366667	-0.233333	-0.833333	-1.43333	-2.16667	-2.96667	-3.76667	-4.53333	-5.26667	-5.83333	-6.4	-6.93333	-7.46667	-7.83333
610	39.6	39.8	40	40.2	40.4	40.4	40.2	39.6	38.8	37.7	36.5	35.5	34.5	33.5	32.6	31.8	31.1	30.4	29.8	29.2	28.6	28	27.4	26.6	25.7	24.6	23.4	22.2	20.9	19.5	18.3	17.1	15.9	14.9	14	13.1	12.4	11.7	11.1	10.5	9.9	9.4	8.8	8.3	7.7	7.1	6.5	6	5.4
801	16.65	16.55	16.5	16.35	16.3	16.15	16.05	15.95	15.8	15.65	15.55	15.35	15.2	15.05	14.8	14.55	14.35	14.1	13.9	13.7	13.45	13.25	13.05	12.9	12.75	12.55	12.35	12.15	12	11.8	11.55	11.35	11.1	10.8	10.55	10.35	10.05	9.85	9.65	9.4	9.25	9.1	9	8.85	8.75	8.75	8.75	8.75	8.8
802	28.2333	27.9333	27.6333	27.2667	26.9	26.5	26.0333	25.4667	24.7667	23.9667	23.1	22.2333	21.3667	20.5	19.7	18.8333	17.9333	17.0333	16.1333	15.2333	14.4	13.5	12.7333	11.9	11.1	10.3	9.53333	8.7	7.96667	7.23333	6.63333	6.06667	5.6	5.2	4.8	4.46667	4.16667	3.83333	3.4	3.03333	2.53333	2.13333	1.66667	1.23333	0.8	0.333333	-0.133333	-0.533333	-0.933333
803	30.4	30.1667	29.9667	29.8	29.7	29.6333	29.6333	29.6333	29.5	29.4333	29.3333	29.2333	29.1667	29.1667	29.2	29.3333	29.5667	29.8333	30.1667	30.5333	30.7667	30.9	30.9333	30.8667	30.7667	30.6333	30.5333	30.5	30.5	30.4667	30.3333	30.1667	29.9667	29.6667	29.4333	29.1667	28.8667	28.6	28.3	27.9667	27.6667	27.3333	27	26.6667	26.2667	25.8	25.3333	24.8	24.3
804	25.6333	25.4667	25.3	25.1333	24.9667	24.8	24.6667	24.3667	23.9333	23.3333	22.6333	21.8667	21.1667	20.4333	19.8333	19.2333	18.6667	18.1333	17.5667	17	16.4333	15.8667	15.2667	14.6667	14	13.3	12.5	11.7	10.8667	10.0333	9.16667	8.36667	7.53333	6.8	6.1	5.43333	4.8	4.16667	3.53333	2.83333	2.16667	1.46667	0.766667	0.0333333	-0.7	-1.4	-2.06667	-2.7	-3.3
805	28.6	28.55	28.6	28.65	28.65	28.6	28.5	28.2	27.9	27.55	27	26.45	25.8	25.05	24.35	23.55	22.75	21.85	20.9	19.9	18.85	17.75	16.7	15.6	14.55	13.5	12.45	11.5	10.5	9.6	8.7	7.8	6.95	6.1	5.3	4.5	3.75	3.05	2.4	1.7	1.1	0.4	-0.2	-0.75	-1.3	-1.85	-2.4	-2.9	-3.35
806	35.3	35.2	35.1	34.9	34.7	34.5	34.2	33.9	33.6	33.3	32.8	32.3	31.8	31.2	30.7	30.4	30	29.6	29.2	28.9	28.5	28.3	28.2	28	27.8	27.5	27.1	26.6	26.1	25.5	25	24.4	23.8	23.3	22.7	22.1	21.6	21	20.5	19.9	19.3	18.8	18.2	17.6	17	16.4	15.9	15.3	14.7
807	30.1333	30.0333	29.8333	29.6	29.2333	28.9333	28.6667	28.3667	28.0667	27.7	27.1667	26.4667	25.6	24.5667	23.4333	22.1667	20.9	19.6667	18.4	17.1333	15.9	14.7	13.5	12.4333	11.3333	10.3	9.4	8.46667	7.6	6.73333	5.83333	4.93333	4	3.03333	2.03333	1.03333	1.85037e-17	-1.03333	-2.03333	-3	-3.93333	-4.83333	-5.63333	-6.4	-7.16667	-7.83333	-8.5	-9.06667	-9.63333
808	27.2667	26.9	26.5	26.1333	25.8	25.3	24.5667	23.6	22.3667	21.1	19.8	18.5667	17.2667	16	14.6	13.3	12	10.8667	9.8	8.9	8.1	7.26667	6.4	5.43333	4.43333	3.4	2.43333	1.56667	0.8	0.1	-0.5	-1	-1.43333	-1.86667	-2.23333	-2.66667	-3.13333	-3.6	-4.16667	-4.73333	-5.3	-5.9	-6.4	-6.9	-7.36667	-7.8	-8.2	-8.56667	-8.9
809	24.7	24.3	23.9	23.4667	23.0333	22.7667	22.6	22.4	22.1333	21.7333	21.2667	20.7333	20.2333	19.7	19.1	18.4	17.7	16.8667	16.0333	15.0333	14.0667	12.9667	11.8667	10.7667	9.7	8.63333	7.6	6.6	5.7	4.86667	4.03333	3.26667	2.46667	1.7	0.9	0.166667	-0.633333	-1.4	-2.16667	-2.93333	-3.66667	-4.36667	-5.03333	-5.66667	-6.23333	-6.8	-7.33333	-7.8	-8.3
810	20.05	19.6	19.25	18.9	18.6	18.3	17.95	17.6	17.25	16.85	16.4	16	15.5	15.05	14.6	14.2	13.75	13.35	13	12.65	12.4	12.1	11.85	11.6	11.35	11.05	10.75	10.5	10.2	9.9	9.6	9.25	8.95	8.55	8.15	7.75	7.45	7.05	6.65	6.3	5.95	5.6	5.3	5	4.75	4.6	4.4	4.3	4.25
[truncated: 52 more columns]

## Sheet: DT_Rhip
ID	0	0.01	0.02	0.03	0.04	0.05	0.06	0.07	0.08	0.09	0.1	0.11	0.12	0.13	0.14	0.15	0.16	0.17	0.18	0.19	0.2	0.21	0.22	0.23	0.24	0.25	0.26	0.27	0.28	0.29	0.3	0.31	0.32	0.33	0.34	0.35	0.36	0.37	0.38	0.39	0.4	0.41	0.42	0.43	0.44	0.45	0.46	0.47	0.48
201	25.7333	25.5333	25.4	25.3333	25.3	25.2333	25	24.6	24	23.2333	22.3333	21.3333	20.2667	19.2667	18.2667	17.2667	16.3667	15.5333	14.8333	14.2	13.6667	13.1333	12.5667	12.0667	11.4667	10.9	10.2667	9.63333	8.93333	8.26667	7.53333	6.8	6.06667	5.4	4.7	3.96667	3.26667	2.56667	1.8	1.06667	0.3	-0.433333	-1.2	-1.96667	-2.73333	-3.53333	-4.33333	-5.16667	-5.96667
202	20.9	20.4	19.9	19.25	18.95	18.9	18.75	18.1	17.45	17.1	16.9	16.5	15.95	15.35	14.75	14.2	13.9	13.75	13.45	12.85	12.3	11.85	11.35	11.05	10.75	10.4	9.85	9.2	8.85	8.65	8.4	8.1	7.75	7.45	7.05	6.7	6.4	6.2	6	5.7	5.3	5	4.7	4.3	3.9	3.4	2.85	2.4	1.95
203	28.9333	28.8333	28.7667	28.7333	28.6667	28.6	28.5	28.3	27.9333	27.4667	26.8333	26.0667	25.2667	24.3667	23.4667	22.5333	21.5667	20.6333	19.6667	18.6667	17.6667	16.5667	15.5333	14.5	13.5333	12.5667	11.6333	10.7333	9.86667	9.06667	8.26667	7.56667	6.83333	6.1	5.36667	4.63333	3.96667	3.26667	2.53333	1.8	1.03333	0.2	-0.666667	-1.53333	-2.36667	-3.23333	-4.13333	-5.03333	-5.93333
204	28.4	28	27.4	26.6333	25.7	24.7333	23.8667	22.9667	22.0333	21	19.9	18.6	17.2333	15.9	14.8	13.8667	13.2667	12.9	12.6667	12.5667	12.5	12.3333	11.8667	11.2667	10.3333	9.2	8.03333	6.8	5.66667	4.7	3.8	2.96667	2.16667	1.5	0.766667	0.133333	-0.5	-1.16667	-1.9	-2.6	-3.33333	-4.03333	-4.66667	-5.26667	-5.9	-6.43333	-7	-7.5	-8.03333
205	23.6	23.1	22.7667	22.6	22.3333	22.0667	21.5333	20.9	20.1667	19.4	18.5667	17.7	16.8	15.8667	14.9333	13.9667	13.0333	12.0333	11.1	10.2	9.33333	8.5	7.76667	7.03333	6.33333	5.66667	5.03333	4.43333	3.83333	3.23333	2.66667	2.06667	1.53333	1.03333	0.566667	0.166667	-0.233333	-0.6	-1	-1.4	-1.83333	-2.3	-2.7	-3.2	-3.66667	-4.2	-4.76667	-5.36667	-5.96667
206	22.8333	22.8	22.7	22.6	22.5667	22.4	22.2	21.9	21.3667	20.7	19.8333	18.8667	18	17.1667	16.4667	15.9333	15.5	15.1333	14.8	14.4333	14	13.4667	12.8	12.1	11.2333	10.3	9.36667	8.46667	7.53333	6.66667	5.93333	5.16667	4.46667	3.86667	3.23333	2.66667	2.06667	1.46667	0.833333	0.2	-0.466667	-1.13333	-1.76667	-2.4	-3.06667	-3.66667	-4.26667	-4.83333	-5.33333
207	23.5	23.15	22.8	22.55	22.4	22.3	22.25	22.2	22.15	22.05	21.9	21.8	21.75	21.7	21.65	21.75	21.8	21.95	22.05	22.15	22.3	22.35	22.35	22.35	22.3	22.25	22.2	22.05	21.9	21.75	21.65	21.5	21.3	21.05	20.8	20.5	20.2	19.9	19.5	19.1	18.75	18.3	17.95	17.55	17.15	16.7	16.25	15.75	15.3
401	29.4	28.7667	28.0667	27.4333	26.9	26.4667	25.9667	25.5	25.1	24.6667	24.2333	23.7667	23.1667	22.3667	21.5667	20.8	20.1	19.3	18.5667	17.7667	17.0667	16.4667	15.9	15.3667	14.8333	14.3	13.7333	13.1333	12.6	12.2	11.8667	11.6	11.3333	11.0667	10.8667	10.6667	10.5	10.2333	9.96667	9.7	9.5	9.43333	9.36667	9.23333	9.1	8.96667	8.83333	8.76667	8.66667
402	33.2667	33.1333	33.1333	33.2333	33.3333	33.4	33.3667	33.2333	33.0333	32.6667	32.1667	31.4667	30.4333	29.1667	27.8333	26.6333	25.7	25.0333	24.6333	24.3667	24.0667	23.8667	23.6667	23.5333	23.5667	23.7667	24.1333	24.4333	24.6667	24.7667	24.7	24.4667	24.2	23.7667	23.3333	22.9	22.5	22.1	21.7333	21.3	21	20.6333	20.2333	19.8333	19.4667	19.0333	18.7	18.2667	17.8333
403	26.6333	26.3	26	25.7333	25.4667	25.2	24.9	24.5667	24.2	23.7333	23.2	22.6	21.9333	21.2333	20.5333	19.8	19.1	18.4667	17.9	17.3	16.7667	16.2667	15.7333	15.2333	14.7333	14.2	13.7	13.2	12.6667	12.1667	11.6333	11.1667	10.6667	10.1667	9.73333	9.26667	8.8	8.36667	7.86667	7.36667	6.9	6.36667	5.86667	5.33333	4.83333	4.3	3.76667	3.26667	2.76667
404	35.7	35.5	35.2	34.9	34.6	34.3	34	33.8	33.5	33.2	32.8	32.3	31.7	31.1	30.4	29.7	29.1	28.4	27.8	27.2	26.6	25.9	25.1	24.3	23.7	23.1	22.6	22.1	21.7	21.2	20.8	20.4	20.1	19.8	19.5	19.2	18.9	18.5	18.2	17.8	17.3	16.9	16.5	16.1	15.6	15.1	14.6	14	13.4
405	43	42.95	42.9	42.9	42.85	42.7	42.5	42.05	41.65	41.15	40.6	40	39.25	38.45	37.65	36.7	35.8	34.85	34	33.15	32.45	31.7	31	30.25	29.55	28.75	28	27.2	26.4	25.6	24.7	23.9	23.05	22.2	21.4	20.6	19.8	18.95	18.1	17.15	16.25	15.35	14.45	13.5	12.55	11.65	10.8	9.9	9.15
601	31.35	31.1	30.9	30.65	30.45	30.3	30.2	30.1	29.9	29.7	29.3	28.85	28.35	27.7	27.05	26.35	25.7	24.9	24.15	23.4	22.6	21.85	21.15	20.55	20	19.5	19.1	18.6	18.15	17.7	17.3	16.85	16.45	16.05	15.6	15.1	14.65	14.2	13.7	13.2	12.7	12.25	11.75	11.25	10.75	10.25	9.75	9.25	8.7
602	27.15	26.75	26.4	26.1	25.75	25.35	25	24.65	24.35	24	23.7	23.45	23.2	23	22.8	22.55	22.35	22.05	21.8	21.45	21.1	20.8	20.55	20.3	20.15	20	19.9	19.8	19.75	19.75	19.65	19.65	19.7	19.65	19.65	19.6	19.55	19.5	19.4	19.35	19.3	19.15	19.1	18.95	18.75	18.6	18.4	18.15	17.95
603	36	35.9667	36.0333	36.1667	36.3	36.3333	36.2333	35.9667	35.5667	35.0333	34.4667	33.8333	33.1667	32.5	31.8333	31.2	30.6	29.9667	29.3	28.6333	27.9667	27.2667	26.5667	25.8333	25.0333	24.2667	23.5333	22.7667	22.0667	21.3333	20.6	19.8667	19.1667	18.5	17.8333	17.2333	16.6	15.9667	15.3	14.6667	14.0333	13.3333	12.6667	11.9667	11.2333	10.5333	9.83333	9.13333	8.46667
604	45.4	45.4	45.3	45.2	45.1	45	44.8	44.6	44.4	44.1	43.8	43.6	43.3	43	42.7	42.4	42.2	41.9	41.7	41.5	41.3	41.1	40.9	40.7	40.4	40.2	40	39.8	39.6	39.4	39.1	38.9	38.7	38.5	38.3	38.1	38	37.8	37.6	37.4	37.2	37	36.8	36.6	36.4	36.3	36.1	35.9	35.8
605	-65.7	-65.7	-65.7	-65.7	-65.9	-66.3	-67	-67.8	-68.6	-69.2	-69.7	-70.1	-70.4	-70.6	-70.8	-71.1	-71.4	-71.9	-72.3	-72.7	-73.1	-73.6	-74.1	-74.3	-73.2	-62.3	-37.6	-30.3	-28.1	-27	-26.3	-25.8	-25.5	-25.4	-25.4	-25.5	-25.8	-26	-26.4	-26.8	-27.2	-27.6	-28.1	-28.5	-28.9	-29.4	-29.8	-30.2	-30.8
606	26.5333	27	27.4333	27.9	28.3333	28.7	28.9667	29	28.7333	28.2	27.4667	26.6	25.7333	24.8333	24	23.1333	22.3	21.4667	20.6333	19.8667	19	18.1	17.1667	16.1	15.1	13.9667	12.9	11.7667	10.6667	9.53333	8.33333	7.1	5.76667	4.43333	3	1.66667	0.266667	-1.06667	-2.36667	-3.63333	-4.8	-5.9	-7	-7.96667	-8.9	-9.73333	-10.5	-11.2	-11.8
607	33.9667	33.7667	33.5	33.1	32.6	31.9667	31.2667	30.5	29.6667	28.8667	28	27.0333	26.0667	25	23.9	22.8667	21.9	21.0333	20.2667	19.5333	18.9	18.2667	17.6	16.9667	16.2333	15.4667	14.7	13.9333	13.1667	12.4	11.6333	10.9	10.2	9.46667	8.73333	7.96667	7.2	6.53333	5.86667	5.13333	4.46667	3.63333	2.8	1.9	0.966667	0.0333333	-0.933333	-1.8	-2.6
608	22	22.0333	22.1	22.2667	22.4	22.4667	22.4667	22.2667	21.8333	21.2333	20.4	19.4667	18.4667	17.4333	16.4	15.4	14.4667	13.5333	12.6667	11.8667	11.0333	10.1333	9.26667	8.33333	7.36667	6.4	5.4	4.46667	3.53333	2.66667	1.86667	1.1	0.433333	-0.2	-0.866667	-1.43333	-2.06667	-2.66667	-3.23333	-3.83333	-4.4	-4.96667	-5.5	-6.06667	-6.56667	-7.13333	-7.63333	-8.16667	-8.66667
609	31.6	32.1333	32.6	33.0333	33.2667	33.2	32.9	32.2667	31.4667	30.5333	29.6667	28.8333	28.1	27.3667	26.6	25.8	24.9333	24.0333	23.0333	22.1333	21.2333	20.3667	19.5667	18.7	17.9333	17.1	16.2333	15.4	14.5	13.6667	12.8	11.9667	11.1333	10.3333	9.53333	8.7	7.9	7.1	6.3	5.5	4.63333	3.83333	2.96667	2.13333	1.3	0.5	-0.333333	-1.06667	-1.8
610	41.6	41.3	41.3	41.5	41.9	42.1	42.2	41.9	41.3	40.5	39.6	38.8	38.1	37.4	36.7	35.8	34.8	33.6	32.2	30.8	29.4	28.1	26.8	25.5	24.3	23.1	21.9	20.8	19.6	18.5	17.5	16.3	15.2	14.1	13	11.9	10.8	9.7	8.7	7.8	7	6.1	5.4	4.6	4	3.3	2.7	2.1	1.5
801	39.4	39.2	39.05	38.95	38.75	38.65	38.55	38.4	38.25	38.15	38.1	38	37.95	37.8	37.7	37.65	37.55	37.5	37.4	37.35	37.3	37.25	37.15	37.1	37	36.9	36.8	36.7	36.65	36.55	36.45	36.35	36.2	36.1	36	35.85	35.75	35.65	35.55	35.45	35.35	35.25	35.25	35.2	35.15	35.2	35.2	35.2	35.3
802	32.1667	31.9333	31.8	31.6667	31.4333	31.0667	30.5333	29.8	29.0333	28.2	27.4	26.6	25.8333	25.0667	24.2667	23.5	22.7667	22.1	21.5333	21	20.5333	20.1667	19.7667	19.4	19.0333	18.5	17.9	17.2667	16.5667	15.8667	15.2333	14.5667	13.9	13.2667	12.7	12.0667	11.5333	10.9333	10.3	9.6	8.9	8.13333	7.36667	6.6	5.83333	5.1	4.43333	3.73333	3.06667
803	42.6333	42.2333	41.8667	41.5	41.1667	40.7333	40.2	39.6	38.9667	38.3	37.6333	37	36.4333	35.8667	35.3333	34.8667	34.4667	34.1	33.8	33.5333	33.2667	32.9333	32.6333	32.3	31.8667	31.4333	30.9333	30.4	30	29.5	29.1	28.7333	28.3667	28	27.7333	27.4	27.1	26.8333	26.5	26.2667	25.9667	25.6333	25.3333	24.9333	24.5667	24.2	23.8	23.4667	23.1667
804	27.2667	27.1	26.9667	26.9	26.9	26.8667	26.6333	26.1667	25.4667	24.5333	23.6	22.6333	21.7	20.8333	20.1	19.4333	18.8333	18.2	17.5667	16.9333	16.2667	15.6	14.9333	14.2333	13.5667	12.8333	12.1	11.3	10.4333	9.56667	8.63333	7.76667	6.83333	5.96667	5.13333	4.3	3.43333	2.56667	1.73333	0.9	0.0333333	-0.866667	-1.7	-2.63333	-3.5	-4.4	-5.2	-6.03333	-6.8
805	30.6	30.6	30.65	30.75	30.8	30.75	30.45	30.05	29.5	28.95	28.35	27.75	27.1	26.45	25.75	25.05	24.35	23.6	22.85	22.05	21.15	20.35	19.35	18.4	17.4	16.4	15.4	14.4	13.5	12.55	11.8	11	10.35	9.65	8.95	8.2	7.5	6.8	6	5.3	4.5	3.75	2.95	2.2	1.45	0.7	-0.05	-0.65	-1.2
806	34.8	34.7	34.5	34.2	33.9	33.6	33.3	32.9	32.6	32.1	31.6	31.1	30.6	30.1	29.6	29.1	28.7	28.4	28.1	27.8	27.5	27.1	26.7	26.3	25.9	25.5	25.1	24.7	24.4	24	23.6	23.3	22.9	22.5	22.1	21.7	21.3	20.9	20.6	20.1	19.7	19.3	18.9	18.5	18	17.6	17.2	16.7	16.3
807	30.0667	29.8	29.5	29.2	28.8667	28.5667	28.2667	27.9333	27.4667	26.9333	26.2333	25.3667	24.4	23.3667	22.3333	21.3	20.2333	19.2333	18.2	17.2	16.1667	15.1667	14.1333	13.1	12.1	11.1333	10.2333	9.36667	8.53333	7.73333	7	6.2	5.46667	4.76667	4.1	3.43333	2.83333	2.2	1.53333	0.866667	0.166667	-0.533333	-1.26667	-1.96667	-2.6	-3.23333	-3.8	-4.3	-4.7
808	24.1667	24.2	24.1667	24.1	24	23.8	23.4333	22.9333	22.1	21.0333	19.7	18.3667	17.0667	15.8	14.6333	13.5667	12.5	11.4667	10.4	9.33333	8.23333	7.13333	6.03333	4.93333	3.8	2.7	1.66667	0.733333	-0.1	-0.833333	-1.46667	-2.03333	-2.5	-2.9	-3.36667	-3.76667	-4.26667	-4.83333	-5.4	-6	-6.7	-7.36667	-8	-8.6	-9.1	-9.6	-10	-10.4	-10.7333
809	23.1333	22.7333	22.5	22.4333	22.3667	22.2333	21.7333	21.1	20.3667	19.6333	18.9667	18.4333	17.9333	17.4	16.7	15.9667	15.2	14.3667	13.6333	13	12.4	11.8333	11.2667	10.7667	10.2	9.63333	9.16667	8.73333	8.3	7.9	7.4	6.83333	6.2	5.5	4.9	4.23333	3.53333	2.8	2.1	1.36667	0.7	-2.77556e-17	-0.733333	-1.43333	-2.1	-2.7	-3.26667	-3.76667	-4.2
810	15.55	15.25	14.95	14.7	14.5	14.3	14.1	13.95	13.8	13.6	13.4	13.2	13.05	12.85	12.6	12.45	12.25	12.05	11.9	11.75	11.6	11.45	11.35	11.2	11	10.85	10.65	10.45	10.2	9.9	9.6	9.3	8.95	8.6	8.25	7.9	7.5	7.15	6.75	6.4	6.05	5.7	5.4	5.15	4.9	4.7	4.5	4.45	4.4
[truncated: 52 more columns]

## Sheet: ST_Lankle
ID	0	0.01	0.02	0.03	0.04	0.05	0.06	0.07	0.08	0.09	0.1	0.11	0.12	0.13	0.14	0.15	0.16	0.17	0.18	0.19	0.2	0.21	0.22	0.23	0.24	0.25	0.26	0.27	0.28	0.29	0.3	0.31	0.32	0.33	0.34	0.35	0.36	0.37	0.38	0.39	0.4	0.41	0.42	0.43	0.44	0.45	0.46	0.47	0.48
201	2.3	1.8	1.4	1.2	1.3	1.73333	2.46667	3.36667	4.36667	5.4	6.4	7.3	8.13333	8.86667	9.56667	10.1333	10.6333	11.0333	11.3667	11.6333	11.9	12.2	12.5	12.8667	13.2667	13.6667	14.1	14.5333	15	15.4667	15.9667	16.4667	16.9333	17.3333	17.6667	17.8667	18	18.1	18.1	18.0333	17.8333	17.6	17.3	16.9	16.4333	15.9333	15.4	14.7333	14.1
202	15.2	15.2	15.2	15.25	15.4	15.5	15.5	15.4	15.3	15.15	15	14.75	14.55	14.4	14.15	13.9	13.65	13.5	13.4	13.35	13.35	13.4	13.55	13.7	14	14.3	14.6	14.85	15.2	15.45	15.75	16.05	16.3	16.45	16.6	16.7	16.75	16.75	16.75	16.8	16.75	16.8	16.75	16.7	16.65	16.65	16.65	16.65	16.75
203	12.3	10.9333	9.5	8.36667	7.7	7.66667	8.3	9.4	11	12.7	14.2	15.2333	15.7	15.1333	13.8333	12.5	11.7333	12.3333	14.5	17.7333	20.8333	23.9333	26.2667	27.5667	28.2	28.7333	29.2	29.8	30.5	31.2333	32.0333	32.8333	33.6333	34.3333	34.8667	35.3	35.5333	35.6667	35.8667	36.2333	36.7333	37.4	37.9667	38.2667	38.1667	37.6	36.6333	35.2667	33.7333
204	8.83333	8.36667	7.63333	6.56667	5.4	4.3	3.63333	3.5	3.76667	4.5	5.43333	6.53333	7.56667	8.56667	9.5	10.3	11.0667	11.7667	12.4	13.0333	13.7667	14.5333	15.3	16.1333	16.8	17.3333	17.7333	18.0333	18.2333	18.4	18.5	18.6667	18.9333	19.2	19.6333	20.0667	20.5333	21.0333	21.5	21.9667	22.2667	22.5333	22.7333	22.9333	23	23.1	23.1333	23.1	22.9333
205	-6.8	-6.86667	-6.63333	-6.1	-5.36667	-4.43333	-3.4	-2.4	-1.46667	-0.7	-0.0666667	0.4	0.833333	1.2	1.6	2.1	2.56667	3.1	3.6	4.06667	4.53333	4.96667	5.36667	5.73333	6.03333	6.33333	6.56667	6.83333	7.1	7.4	7.8	8.1	8.46667	8.76667	9.13333	9.43333	9.76667	10.1	10.4	10.7333	10.9667	11.1667	11.3667	11.5667	11.7333	11.8333	11.9333	11.9333	11.8333
206	-1.53333	-2.26667	-3.13333	-3.86667	-4.4	-4.7	-4.66667	-4.46667	-4.03333	-3.36667	-2.53333	-1.5	-0.466667	0.533333	1.5	2.43333	3.4	4.43333	5.46667	6.36667	7.06667	7.5	7.7	7.8	7.83333	7.93333	8.13333	8.46667	8.76667	9.2	9.6	10.1	10.6	11.1	11.6333	12.0667	12.5	12.9333	13.3333	13.8333	14.2667	14.7667	15.2333	15.7	16.1	16.5333	16.8	16.9333	16.9667
207	7.9	8.2	8.6	9.15	9.7	10.45	11.5	12.75	14.1	15.5	16.75	17.85	18.8	19.6	20.35	21.05	21.85	22.6	23.45	24.25	25	25.7	26.35	27.1	27.7	28.3	28.7	29.05	29.4	29.8	30.15	30.5	30.8	31.1	31.5	31.95	32.35	32.85	33.35	33.9	34.45	35.05	35.6	36.2	36.8	37.4	38	38.55	39.1
401	14.35	13.8	13.25	12.5	11.6	10.5	9.4	8.65	8.15	7.9	7.8	7.8	7.9	8.15	8.45	8.85	9.2	9.6	10.05	10.5	11.05	11.7	12.35	13.15	13.95	14.7	15.35	16.05	16.75	17.5	18.2	18.85	19.4	19.75	20	20.2	20.45	20.7	21.05	21.4	21.7	22	22.35	22.7	23	23.35	23.7	24	24.45
402	26.8	27.3333	27.9667	28.7667	29.5	30.1	30.5333	30.9	31.1667	31.4	31.6	31.8	32.0333	32.2667	32.4667	32.6667	32.9	33.1333	33.3667	33.7333	34.1	34.5667	34.9333	35.2667	35.5667	35.7333	35.9333	36.1667	36.3667	36.5333	36.6667	36.7667	36.8	36.7333	36.5333	36.3667	36.2	36.1667	36.2	36.4	36.5333	36.6667	36.6667	36.6333	36.5	36.2667	36.0333	35.8667	35.7667
403	-3.36667	-3.66667	-3.8	-3.66667	-3.36667	-2.86667	-2.2	-1.53333	-0.8	-0.1	0.466667	1.03333	1.5	1.86667	2.2	2.56667	2.86667	3.16667	3.46667	3.73333	4.06667	4.33333	4.53333	4.76667	4.96667	5.16667	5.33333	5.56667	5.73333	5.93333	6.13333	6.36667	6.6	6.83333	7.03333	7.23333	7.5	7.7	7.93333	8.2	8.43333	8.63333	8.83333	9.03333	9.2	9.33333	9.43333	9.43333	9.36667
404	6.15	5.7	5.35	5.25	5.55	6.25	7.25	8.35	9.4	10.4	11.3	12.1	12.9	13.6	14.15	14.75	15.15	15.55	15.9	16.15	16.4	16.6	16.85	17.1	17.4	17.75	18.05	18.3	18.5	18.65	18.85	19.05	19.25	19.45	19.7	20	20.25	20.5	20.8	21.05	21.35	21.65	22	22.35	22.7	23	23.3	23.55	23.75
405	0.9	0.65	0.95	1.6	2.85	4.3	5.75	7.05	8.3	9.45	10.55	11.6	12.65	13.7	14.6	15.4	16.05	16.55	17.05	17.55	18	18.4	18.7	19	19.35	19.75	20.25	20.75	21.15	21.5	21.85	22.2	22.45	22.75	22.95	23.15	23.25	23.3	23.35	23.25	23.05	22.85	22.5	22.1	21.55	20.75	19.85	18.8	17.6
601	1.96667	1.76667	1.43333	1.06667	0.766667	0.733333	0.8	1.06667	1.53333	2.03333	2.6	3.16667	3.76667	4.23333	4.7	5.13333	5.53333	5.86667	6.2	6.5	6.86667	7.16667	7.56667	7.93333	8.3	8.73333	9.1	9.43333	9.76667	10.1	10.4667	10.7333	11.0667	11.4	11.7	12.0333	12.3333	12.7667	13.1667	13.6333	14.0667	14.5	14.9333	15.3333	15.6667	15.9667	16.1667	16.3	16.3667
602	6.66667	6.53333	6.2	5.66667	5	4.4	3.93333	3.7	3.86667	4.4	5.1	5.96667	6.83333	7.6	8.2	8.73333	9.06667	9.36667	9.66667	9.96667	10.3667	10.9	11.5	12.1333	12.7667	13.2	13.6667	14.0667	14.5	15.0333	15.4667	15.9333	16.4	16.8667	17.2667	17.7333	18.2	18.6667	19.1	19.5333	19.8	19.9667	20.2	20.3667	20.7	21	21.4667	21.9333	22.4667
603	-3.03333	-1.56667	0.233333	2.1	3.96667	5.66667	7.23333	8.63333	9.93333	11.0667	12.1	13.0333	13.9	14.5667	15.1667	15.5333	15.7	15.6333	15.5	15.3	15.0333	14.8	14.6	14.4	14.1667	13.9333	13.8	13.6333	13.5333	13.4667	13.4	13.3333	13.3	13.3333	13.2667	13.2	13.1333	13.1	13.1	13.1333	13.1667	13.1333	13.0667	12.9667	12.8	12.6667	12.4667	12.2	11.9
604	9.25	8.85	8.6	8.9	9.8	10.85	11.8	12.6	13.4	14.3	15.15	16.1	17.2	18.5	19.75	21	22	22.5	22.5	22.3	22.25	22.5	22.95	23.45	23.9	24.3	24.7	24.9	25	25	25	25.2	25.6	26.05	26.5	26.9	27.25	27.65	27.9	28.15	28.45	28.6	28.75	28.85	28.95	29.05	29.15	29.2	29.2
605	13.7	14	14.7	15.55	16.45	17.25	18.05	18.95	20.1	21.3	22.5	23.5	24.2	24.75	25.05	25.4	25.75	26.05	26.4	26.75	27	27.2	27.3	27.35	27.3	27.25	27.3	27.5	27.75	28.05	28.25	28.3	28.25	28.1	27.95	27.85	27.75	27.7	27.65	27.65	27.6	27.6	27.55	27.5	27.5	27.5	27.55	27.65	27.75
606	1.3	0.766667	0.2	-0.0666667	-1.85037e-17	0.466667	1.36667	2.5	3.83333	5.06667	6.2	7.16667	7.93333	8.56667	9.1	9.56667	10.0333	10.3667	10.7	10.9333	11.1333	11.3	11.4333	11.6	11.7667	11.9667	12.2	12.4333	12.7	13	13.3667	13.7667	14.2	14.7	15.3	15.9333	16.6333	17.3333	18.0667	18.7333	19.3	19.8333	20.2667	20.5667	20.7	20.6667	20.4	20.0333	19.6
607	2.96667	2.73333	2.6	2.63333	2.83333	3.23333	3.83333	4.5	5.13333	5.73333	6.2	6.66667	7.1	7.56667	8.06667	8.53333	8.96667	9.36667	9.76667	10.2	10.7333	11.2667	11.8333	12.5	13.0667	13.7	14.2333	14.8333	15.3667	15.7667	16.1667	16.5667	16.9333	17.3667	17.7333	18.1	18.5	18.9333	19.3	19.8	20.2667	20.7667	21.2	21.6667	22.1	22.4667	22.8	23.0333	23.2333
608	5.53333	4.06667	2.86667	2.3	2.43333	3.3	4.76667	6.6	8.56667	10.4667	12.1	13.5667	14.7667	15.8	16.8333	17.8333	18.7667	19.7333	20.5667	21.4	22.0333	22.7333	23.3333	23.8667	24.3	24.7	25.1333	25.5667	25.9667	26.3333	26.7	26.9333	27.2667	27.7	28.3	28.9333	29.6333	30.2	30.7	30.9667	31.1667	31.2	31.1333	30.9667	30.7333	30.4333	30	29.4333	28.6333
609	-4.8	-5.43333	-6.16667	-6.83333	-7.26667	-7.43333	-7.2	-6.73333	-6.06667	-5.3	-4.46667	-3.56667	-2.7	-1.93333	-1.23333	-0.733333	-0.4	-0.133333	0.0333333	0.233333	0.533333	0.8	1.06667	1.36667	1.6	1.9	2.23333	2.56667	2.9	3.3	3.6	3.96667	4.33333	4.7	5	5.26667	5.5	5.73333	5.96667	6.2	6.66667	7.2	7.76667	8.3	8.83333	9.26667	9.66667	10.0667	10.4
610	0.933333	2.3	3.9	5.6	7.4	9.13333	10.7	12.1	13.3667	14.5	15.5	16.4667	17.3	18.1	18.8	19.4333	20	20.6	21.1	21.6	22.0667	22.4667	22.8	23.1333	23.4333	23.6667	23.9333	24.2	24.4	24.6333	24.8667	25.0667	25.2	25.3	25.3667	25.4	25.4333	25.4333	25.4333	25.3333	25.2333	25.1333	24.9667	24.7667	24.6	24.3	23.9333	23.4333	22.8333
801	19.6	19.65	19.9	20.05	20.3	20.55	20.8	21.15	21.4	21.6	21.8	21.95	22.05	22.1	22.1	22.1	22.05	22	22	21.95	21.95	21.95	22.05	22.1	22.2	22.4	22.55	22.75	22.95	23	23.15	23.25	23.3	23.35	23.35	23.35	23.35	23.3	23.25	23.2	23.1	23.15	23.1	23.1	23.1	23.2	23.3	23.4	23.55
802	0.133333	-0.8	-1.83333	-2.7	-3.23333	-3.36667	-3	-2.33333	-1.56667	-0.733333	0.0666667	0.866667	1.56667	2.16667	2.66667	2.96667	3.2	3.43333	3.6	3.76667	4.06667	4.43333	4.73333	5.06667	5.26667	5.4	5.5	5.56667	5.66667	5.8	5.96667	6.13333	6.36667	6.56667	6.8	7.06667	7.36667	7.7	8.06667	8.5	8.93333	9.46667	10	10.5333	11.0667	11.6667	12.1	12.5	12.8333
803	-4	-6.03333	-8	-8.96667	-8.6	-7.16667	-4.9	-2.36667	-0.2	1.53333	2.96667	4.4	5.96667	7.6	9.4	11.1	12.6333	13.9	15.0333	15.9	16.7667	17.6333	18.5	19.4	20.3667	21.3	22.2	23.1	23.9667	24.7333	25.5	26.2	26.8333	27.4667	28.1	28.7	29.3	29.8333	30.4333	30.8667	31.3	31.7333	32.0667	32.3667	32.6	32.7667	32.8333	32.7667	32.5333
804	8.3	7.36667	6.43333	5.86667	5.83333	6.33333	7.3	8.53333	9.8	10.9667	12.1667	13.2333	14.3667	15.8	17.2	18.5667	19.9333	21.0667	22.0333	22.8333	23.6333	24.5	25.3	25.8667	26.2	26.4333	26.6333	27	27.5667	28.1667	28.8333	29.4	29.9	30.4	30.9333	31.5	32.0333	32.6	33.0333	33.4333	33.8333	34.1667	34.4333	34.6333	34.7667	34.7667	34.6667	34.5	34.1333
805	5.25	4.5	3.95	3.7	3.9	4.5	5.45	6.65	7.95	9.15	10.3	11.25	12.05	12.75	13.4	14.05	14.55	15.05	15.45	15.7	15.9	16	16.1	16.25	16.45	16.7	17	17.25	17.5	17.75	18	18.2	18.5	18.8	19.15	19.5	19.9	20.35	20.75	21.2	21.6	22.05	22.45	22.85	23.2	23.55	23.85	24.1	24.3
806	-9.5	-8.76667	-7.6	-6.16667	-4.43333	-2.66667	-0.9	0.8	2.33333	3.76667	4.96667	6.03333	6.96667	7.93333	8.86667	9.83333	10.8333	11.8667	12.8667	13.8	14.6333	15.3667	15.9333	16.4	16.7	16.9333	17.1667	17.4333	17.7	18.1	18.4667	18.8667	19.2	19.5	19.7667	20.0667	20.3667	20.6667	20.9667	21.3	21.5667	21.8333	22.0667	22.2333	22.3667	22.4333	22.4667	22.5333	22.5
807	9.6	8.7	7.73333	6.83333	6.13333	5.7	5.76667	6.3	7.03333	8.03333	9.1	10.1	11.0333	11.9333	12.8667	13.8	14.6333	15.3667	15.9	16.3333	16.6	16.7667	17.0667	17.4	17.8667	18.3	18.7667	19.2333	19.6	20	20.3	20.6	20.9	21.1667	21.4	21.6667	21.9667	22.3333	22.7333	23.1667	23.6333	24.1333	24.5667	24.9667	25.2	25.3333	25.3	25	24.5333
808	4.85	4.65	4.35	4.15	4.25	4.6	5.25	6.1	7	7.85	8.75	9.7	10.55	11.4	12.1	12.7	13.25	13.65	14	14.35	14.55	14.75	14.85	14.9	15	15.1	15.15	15.3	15.45	15.65	15.95	16.25	16.55	16.9	17.25	17.6	17.85	18.15	18.4	18.6	18.9	19.2	19.5	19.8	20.05	20.2	20.3	20.3	20.15
809	13	12.2333	11.1333	10.0333	9.06667	8.43333	8.13333	8.26667	8.73333	9.5	10.3333	11.2333	12.1333	12.9	13.5	13.9667	14.3	14.5333	14.7333	14.9	15.1	15.3	15.5	15.6667	15.7333	15.8	15.8333	15.9	16.0333	16.2333	16.4	16.6	16.7667	16.9667	17.1	17.3333	17.5	17.5667	17.6333	17.6667	17.6333	17.5667	17.4667	17.3333	17.1333	16.8667	16.5	16	15.3333
810	18.7	19.4	20.5	21.9	23.4	24.9	26.3333	27.5333	28.4	28.9333	29.1667	29.2333	29.0667	28.8	28.5	28.2333	28	27.7333	27.5	27.2333	26.9333	26.6	26.1333	25.6667	25.1333	24.6667	24.0667	23.5667	23.1333	22.7667	22.4667	22.3	22.1333	22.1	22.1	22.1333	22.2333	22.4	22.5333	22.7333	22.9	23.1667	23.4333	23.7667	24.0667	24.3667	24.7	25.0333	25.3
[truncated: 52 more columns]

## Sheet: ST_Rankle
ID	0	0.01	0.02	0.03	0.04	0.05	0.06	0.07	0.08	0.09	0.1	0.11	0.12	0.13	0.14	0.15	0.16	0.17	0.18	0.19	0.2	0.21	0.22	0.23	0.24	0.25	0.26	0.27	0.28	0.29	0.3	0.31	0.32	0.33	0.34	0.35	0.36	0.37	0.38	0.39	0.4	0.41	0.42	0.43	0.44	0.45	0.46	0.47	0.48
201	4.13333	2.83333	1.76667	1.23333	1.46667	2.33333	4.06667	6.16667	8.36667	10.3667	11.9667	13.2667	14.1	14.6333	15.1333	15.5333	16.0667	17	18	18.9333	19.8333	20.5667	21.1	21.5333	21.9667	22.4	22.9	23.3667	23.8667	24.3333	24.7667	25.2333	25.6667	26.1	26.5333	26.9333	27.2667	27.6	27.9333	28.1667	28.3667	28.5	28.5	28.3667	28.0333	27.5667	26.8667	26	25
202	11.9	11.4	11.6	12.4	13.2	14.15	14.85	15.45	15.8	16.2	16.6	16.8	16.95	17.15	17.3	17.5	17.7	17.95	18.35	18.7	19	19.3	19.55	19.8	20.05	20.1	20.2	20.2	20.3	20.45	20.55	20.65	20.75	20.85	20.85	20.85	21	21.1	21.2	21.25	21.25	21.3	21.45	21.45	21.5	21.55	21.65	21.6	21.55
203	1.56667	0.466667	-0.9	-2.3	-3.36667	-4.06667	-4.2	-3.73333	-2.83333	-1.56667	-0.1	1.26667	2.13333	2.43333	2.46667	2.6	3.13333	4	5.66667	7.4	8.8	9.83333	10.3667	10.3667	10.6	10.9333	11.3	11.6667	12.1	12.4667	12.9333	13.3333	13.8	14.2667	14.7667	15.3333	15.8333	16.3667	16.8333	17.3333	17.6667	17.9333	18.1333	18.2	18.1	17.7333	17.2	16.4	15.4667
204	5.43333	4.6	3.6	2.73333	2.23333	2.5	3.26667	4.46667	5.8	7.03333	8.1	8.96667	9.8	10.6	11.3	12.0333	12.8	13.5333	14.4	15.3	16.2	17.0333	17.7667	18.3	18.6667	18.8333	18.7667	18.7	18.5333	18.4333	18.3667	18.4	18.5667	18.8333	19.1333	19.4333	19.7333	19.9667	20.1333	20.2667	20.3333	20.4667	20.5333	20.7	20.8667	20.9667	20.9667	20.9	20.6333
205	-2.53333	-2.83333	-3.26667	-3.73333	-3.93333	-3.73333	-3.26667	-2.66667	-2.03333	-1.4	-0.8	-0.333333	0.1	0.533333	0.966667	1.33333	1.7	2.13333	2.53333	2.96667	3.43333	3.8	4.16667	4.5	4.76667	5.1	5.5	5.96667	6.43333	6.86667	7.26667	7.66667	8.1	8.56667	9	9.5	10.0333	10.4667	10.9667	11.4	11.8333	12.3	12.7667	13.2	13.7	14.2	14.6333	15.0667	15.4333
206	-2.93333	-3.63333	-4.4	-5.03333	-5.4	-5.3	-4.96667	-4.36667	-3.66667	-2.96667	-2.13333	-1.26667	-0.466667	0.366667	1.33333	2.36667	3.46667	4.6	5.7	6.7	7.6	8.33333	8.86667	9.26667	9.6	9.86667	10.0667	10.3667	10.7	11.1	11.5	11.8667	12.2667	12.6	12.9333	13.2333	13.5667	13.8667	14.1333	14.4	14.6333	14.7667	14.9	14.8667	14.7667	14.5333	14.1667	13.6	12.9
207	8.5	8.55	8.5	8.5	8.6	8.85	9.35	10	10.75	11.5	12.25	12.9	13.55	14.2	14.75	15.25	15.7	16.15	16.6	17.05	17.6	18.2	18.85	19.5	20.1	20.6	21.1	21.5	21.9	22.3	22.75	23.2	23.6	24	24.5	25	25.55	26.1	26.6	27.1	27.55	27.95	28.35	28.7	29.05	29.4	29.8	29.95	29.75
401	9	8.5	7.95	7.1	6.2	5.15	4.25	3.5	3.05	2.9	3.05	3.4	3.85	4.35	4.9	5.4	5.95	6.5	7.1	7.7	8.25	8.75	9.3	10	10.6	11.3	11.8	12.25	12.7	13.1	13.45	13.85	14.2	14.55	14.85	15.15	15.5	15.85	16.2	16.6	17.05	17.5	17.95	18.35	18.8	19.25	19.65	20.1	20.4
402	16.3	15.9667	16.0333	16.5667	17.2333	18.0333	18.6667	19.2333	19.7333	20.1	20.3667	20.5	20.3	19.6	18.4667	17.2333	16.3	15.9333	16.2333	16.8667	17.5333	18.0667	18.4333	18.7667	19.2	19.8	20.6667	21.5333	22.3333	22.9	23.3	23.4667	23.5	23.5333	23.5	23.4333	23.4	23.3667	23.3	23.2667	23.2	23.1667	23.1667	23.2333	23.3	23.3667	23.5	23.6667	23.8
403	2.73333	1.9	1.16667	0.5	0.166667	0.0666667	0.266667	0.7	1.26667	1.9	2.56667	3.16667	3.7	4.2	4.7	5.16667	5.6	6.03333	6.43333	6.9	7.26667	7.66667	8.06667	8.4	8.73333	9.06667	9.36667	9.63333	9.96667	10.2667	10.5333	10.8333	11.1333	11.5	11.8333	12.1667	12.6	13	13.4333	13.9	14.3667	14.8667	15.3333	15.8	16.2333	16.6333	17.1	17.4667	17.8333
404	8.3	8.1	7.95	8.15	8.55	9.15	9.95	10.8	11.7	12.55	13.35	14.05	14.65	15.15	15.55	15.75	15.9	16.1	16.25	16.35	16.55	16.75	17	17.2	17.45	17.7	17.95	18.15	18.45	18.85	19.2	19.55	19.95	20.3	20.7	21	21.3	21.6	21.9	22.25	22.6	23	23.35	23.7	24.1	24.5	24.9	25.35	25.8
405	8.8	7.95	7	6.15	5.65	5.35	5.05	4.7	4.1	3.15	2.1	1.2	0.6	0.35	0.65	1.4	2.3	3.3	4.45	5.55	6.65	7.75	8.7	9.55	10.2	10.6	10.9	11.05	11.2	11.35	11.55	11.85	12.1	12.3	12.3	12.05	11.65	11.2	10.85	10.5	10.3	10.2	10	9.95	9.85	9.9	10	10.15	10.25
601	3.6	3.5	3.4	3.26667	3.06667	2.93333	2.83333	2.9	3.16667	3.5	3.96667	4.5	4.96667	5.3	5.53333	5.6	5.63333	5.63333	5.7	5.93333	6.1	6.33333	6.53333	6.63333	6.66667	6.66667	6.73333	6.83333	7.03333	7.33333	7.63333	8.03333	8.53333	8.93333	9.4	9.76667	9.96667	10.1333	10.3	10.3	10.4	10.4667	10.6667	10.9667	11.3667	11.7667	12.2667	12.7667	13.2667
602	12.7667	12.2333	11.7667	11.4	11.1667	11.1333	11.3333	11.7667	12.5	13.1667	13.8333	14.5	15.0667	15.6	16.0667	16.4333	16.8	17.1667	17.6667	18.2667	18.9667	19.7667	20.6667	21.5	22.3333	23.2	23.9667	24.7333	25.5	26.1667	26.8	27.4333	28	28.5667	29.0333	29.5333	30	30.4333	30.9	31.3333	31.8	32.2	32.6333	33.1	33.5667	34.0333	34.5667	35.0333	35.4667
603	0.766667	1.93333	3.33333	4.8	6.2	7.56667	8.83333	9.93333	10.8333	11.6	12.1667	12.6333	13.1	13.5333	14	14.3667	14.6667	14.9	15	15.1333	15.1333	15.1333	15.0333	14.9333	14.8333	14.7667	14.7	14.7333	14.8333	14.9667	15.1333	15.3333	15.5333	15.7333	16	16.2	16.4	16.5333	16.6333	16.6667	16.6667	16.6	16.5333	16.3	16.0333	15.6667	15.1667	14.6	13.9
604	9.85	9.6	9.6	9.85	10.2	10.6	11	11.4	11.85	12.35	12.95	13.55	14.05	14.55	15.05	15.7	16.3	17	17.6	18.05	18.4	18.55	18.65	18.6	18.55	18.45	18.4	18.25	18.2	18.15	18.05	17.95	17.7	17.55	17.45	17.7	18.1	18.55	18.85	19.05	19.2	19.3	19.3	19.3	19.4	19.55	19.8	20	20.25
605	21.45	21.6	22.15	22.9	23.85	24.85	25.65	26.3	26.85	27.35	27.75	28.15	28.4	28.75	29.05	29.4	29.75	30.15	30.6	30.95	31.3	31.55	31.75	31.9	32.05	32.3	32.65	33.05	33.35	33.6	33.85	34	34.1	34.2	34.25	34.3	34.35	34.5	34.65	34.9	35.1	35.35	35.65	36	36.35	36.7	37.1	37.55	37.95
606	1.1	0.6	0.466667	0.8	1.76667	3.26667	5.16667	7.16667	9.03333	10.7333	12.1333	13.3667	14.4333	15.5	16.4333	17.2667	17.9667	18.5667	19.1	19.6	20.1	20.5333	21	21.4333	21.7667	22.1333	22.4	22.5667	22.6667	22.7667	22.7333	22.7333	22.7667	22.7333	22.8	22.9	23.0667	23.3	23.5	23.7333	23.8667	23.9667	24.0667	24.0667	24.0333	24	23.8667	23.6333	23.2667
607	6.7	6.26667	6.03333	6.03333	6.2	6.56667	7.03333	7.56667	8.1	8.73333	9.33333	9.93333	10.5	10.9667	11.3667	11.6667	11.9667	12.2667	12.4667	12.6333	12.7667	12.8	12.8333	12.8667	12.9667	13.1333	13.3667	13.6667	14	14.3	14.6333	14.9667	15.2667	15.6	15.9667	16.3333	16.6667	17.0333	17.4	17.7333	18.1333	18.5	18.8667	19.2333	19.6	19.9	20.1333	20.3667	20.5333
608	5.53333	4.06667	2.43333	1.03333	0.0333333	-0.366667	-0.166667	0.633333	1.7	3	4.36667	5.7	6.93333	8.2	9.53333	11.1	13	14.9333	16.7667	18.3	19.4667	20.1667	20.6	20.8333	20.9333	21.0333	21.1667	21.1667	21.1333	21.2667	21.4	21.7	22.1	22.6333	23.1333	23.6333	24.2	24.8667	25.5333	26.2667	27.0333	27.7333	28.3	28.6333	28.7667	28.7	28.4333	28	27.3667
609	1.83333	2.13333	2.26667	2.23333	2.1	1.8	1.56667	1.36667	1.33333	1.46667	1.76667	2.2	2.73333	3.3	3.83333	4.3	4.63333	4.9	5.1	5.23333	5.4	5.66667	5.9	6.26667	6.63333	7.03333	7.4	7.8	8.2	8.6	9	9.43333	9.8	10.1667	10.5333	10.9	11.2	11.5	11.8	12.1	12.3667	12.6333	12.9333	13.2	13.4	13.5333	13.6333	13.8333	14.1333
610	3.66667	2.76667	2	1.6	1.8	2.66667	3.96667	5.66667	7.5	9.3	10.8333	12.2	13.4	14.5	15.4667	16.3333	17.1667	17.8667	18.5	19.0333	19.4333	19.7	19.9	19.9667	20.0667	20.1333	20.2333	20.4	20.5667	20.7667	20.9667	21.2	21.4333	21.7667	22	22.3333	22.6	22.8667	23.1333	23.4	23.6	23.7667	23.9333	24	24.0333	24.0333	23.9	23.6667	23.3333
801	5.1	5.5	6.05	6.6	7.15	7.75	8.3	8.85	9.35	9.85	10.3	10.7	11.15	11.55	11.9	12.25	12.55	12.9	13.2	13.55	13.75	14	14.25	14.4	14.6	14.65	14.75	14.75	14.8	14.8	14.7	14.6	14.45	14.25	14	13.75	13.5	13.2	12.85	12.45	11.95	11.5	10.95	10.4	9.75	9.05	8.35	7.65	6.85
802	0.0666667	0.233333	0.766667	1.63333	2.66667	3.8	4.96667	5.96667	6.9	7.73333	8.46667	9.16667	9.83333	10.5	11.0667	11.5667	12	12.4	12.6667	12.9	13.0667	13.2333	13.4333	13.6667	14	14.3333	14.6667	15	15.4	15.7667	16.2	16.5667	16.9667	17.3333	17.6667	17.9667	18.2667	18.5	18.7	18.8333	19.0333	19.1667	19.2667	19.4	19.4	19.4333	19.3	19.1333	18.9
803	5.9	5.36667	4.86667	4.96667	5.76667	7.06667	8.63333	10.2	11.4667	12.4	13.1	13.8333	14.7667	15.8667	17.1333	18.5667	20.0333	21.3333	22.5333	23.6	24.4667	25.2333	25.9667	26.7	27.6	28.5667	29.7	30.8333	31.8667	32.7	33.4667	34.0667	34.6667	35.1667	35.6667	36.0667	36.5333	36.9667	37.4	37.8667	38.3333	38.8333	39.3	39.7	40.1333	40.5333	40.8333	41.1333	41.3333
804	9.9	8.93333	8.3	8.16667	8.4	9.43333	10.6667	12.0333	13.5	14.9	16.2333	17.5	18.7	19.8667	21.0333	22.1667	23.3667	24.6333	25.8333	26.8667	27.7667	28.3667	28.8333	29.2333	29.6667	30.2667	30.9667	31.7333	32.4667	33.1	33.6667	34.1667	34.5667	34.9667	35.3667	35.6333	35.9	36.0667	36.2	36.3	36.4333	36.5667	36.5667	36.4667	36.3333	35.9667	35.4667	34.8	33.9667
805	7.25	6.15	5.15	4.5	4.15	4.25	4.85	6	7.45	9.05	10.6	12	13.2	14.25	15.2	16.15	17.05	17.95	18.85	19.65	20.35	20.9	21.35	21.8	22.25	22.7	23.2	23.75	24.3	24.8	25.3	25.8	26.3	26.75	27.25	27.75	28.2	28.7	29.2	29.7	30.2	30.65	31.15	31.55	31.95	32.3	32.5	32.65	32.65
806	-12.0667	-11.5667	-10.5667	-9.2	-7.56667	-5.9	-4.3	-2.8	-1.43333	-0.233333	0.9	1.93333	2.86667	3.76667	4.73333	5.73333	6.76667	7.76667	8.73333	9.66667	10.5333	11.3	12	12.6333	13.1333	13.5667	13.8333	14.1	14.2333	14.2667	14.2	14.0333	13.8	13.5	13.2	12.9333	12.6667	12.3667	12.1333	11.9667	11.8333	11.8333	11.8333	11.8667	11.9667	12.1333	12.3	12.5	12.7
807	10.7	9.9	8.76667	7.4	6	4.83333	3.93333	3.5	3.5	3.9	4.6	5.53333	6.5	7.6	8.63333	9.66667	10.6	11.4333	12.1667	12.8667	13.4667	13.9667	14.4333	14.8	15.1333	15.5	15.9333	16.3333	16.6333	16.9333	17.1	17.3	17.6	18.0333	18.6333	19.5333	20.4667	21.4667	22.4333	23.3	24	24.6333	25.1667	25.5667	25.9333	26.2	26.4333	26.4667	26.4
808	-0.6	-1.15	-1.3	-0.9	-0.05	1.05	2.15	3.2	4.15	4.95	5.75	6.45	7.05	7.65	8.2	8.7	9.1	9.45	9.75	10.1	10.4	10.65	10.95	11.2	11.45	11.65	11.85	12.15	12.45	12.9	13.4	13.95	14.5	15	15.45	15.85	16.25	16.6	17.05	17.5	17.85	18.15	18.3	18.5	18.6	18.7	18.75	18.75	18.5
809	2.6	2.13333	1.86667	1.96667	2.33333	2.96667	3.76667	4.66667	5.63333	6.66667	7.66667	8.66667	9.66667	10.5333	11.3667	12.0333	12.5333	12.9	13.1333	13.3333	13.5333	13.7	13.9	14.1	14.3	14.4667	14.7	14.9333	15.2	15.5333	15.9	16.2667	16.7	17.0667	17.3667	17.7333	18	18.1667	18.2667	18.3	18.2667	18.2667	18.1333	17.9	17.5667	17.0333	16.4667	15.8	15
810	19.1333	19.0333	19.3333	20.0333	21.0333	22.0333	23.0333	24.0333	24.8333	25.5	26.0333	26.4	26.7667	27.0333	27.2	27.3	27.4667	27.5333	27.5667	27.6667	27.7667	27.9	28.0333	28.1	28.1667	28.1667	28.1667	28.1	27.9667	27.8	27.7	27.6	27.5	27.4	27.3333	27.3333	27.3333	27.3667	27.4	27.4667	27.5667	27.7333	27.9	28.0667	28.2667	28.5	28.7667	29	29.2
[truncated: 52 more columns]

## Sheet: ST_Lknee
ID	0	0.01	0.02	0.03	0.04	0.05	0.06	0.07	0.08	0.09	0.1	0.11	0.12	0.13	0.14	0.15	0.16	0.17	0.18	0.19	0.2	0.21	0.22	0.23	0.24	0.25	0.26	0.27	0.28	0.29	0.3	0.31	0.32	0.33	0.34	0.35	0.36	0.37	0.38	0.39	0.4	0.41	0.42	0.43	0.44	0.45	0.46	0.47	0.48
201	22.4333	23.5667	24.8667	26.3	27.6333	28.7333	29.6	30.1667	30.4667	30.5667	30.4667	30.2667	29.8333	29.3333	28.6667	27.8	26.8667	25.8667	24.8	23.8	22.8	21.9333	21.0667	20.3	19.5333	18.7667	18.0667	17.3333	16.6333	15.9667	15.3	14.6333	13.9333	13.1667	12.3667	11.4	10.4667	9.6	8.73333	8.03333	7.46667	7.06667	6.86667	6.86667	7.06667	7.46667	8.1	8.86667	9.8
202	20.5	20.45	20.4	20.5	20.8	21.15	21.4	21.7	22.2	22.7	23.15	23.7	24.35	25.1	25.9	26.7	27.5	28.25	28.95	29.65	30.25	30.75	30.95	31.2	31.5	31.7	31.75	31.7	31.55	31.35	31.05	30.75	30.4	29.95	29.45	28.95	28.45	27.85	27.2	26.55	25.9	25.3	24.6	23.85	23.1	22.5	21.95	21.45	21.05
203	22.3333	22.9333	23.7333	24.6667	25.7667	26.9	28.0333	28.9667	29.7667	30.3333	30.6333	30.7667	30.6667	30.4333	30.1	29.7	29.2333	28.7333	28.2667	27.7333	27.2	26.6667	26.0333	25.4667	24.9333	24.4	23.9	23.4667	23.1333	22.8	22.5	22.2333	22	21.8	21.6333	21.4	21.1667	20.9	20.6333	20.4	20.1667	20.0333	19.9667	20	20.1	20.2333	20.3667	20.6	20.9
204	18.6667	19.7667	20.6667	21.3333	21.8333	22.2	22.5	22.7	22.9333	23.2	23.4333	23.7	23.9333	24.1	24.1667	24.0333	23.7333	23.1667	22.5333	21.9333	21.5333	21.2667	21.1667	21.1667	21	20.6667	20.1333	19.4333	18.6	17.7	16.8333	16	15.3333	14.8333	14.4333	14.2	14	13.8	13.6	13.4	13.1333	12.9333	12.7333	12.6667	12.6667	12.7667	12.9333	13.1	13.3667
205	1.66667	2.6	3.76667	5.23333	6.8	8.23333	9.36667	10.1667	10.5333	10.5333	10.2333	9.56667	8.76667	7.9	7.3	6.86667	6.7	6.66667	6.73333	6.76667	6.7	6.63333	6.5	6.33333	6	5.63333	5.3	4.93333	4.56667	4.33333	4.16667	4.06667	3.96667	3.86667	3.83333	3.83333	3.83333	3.83333	3.86667	3.83333	3.8	3.76667	3.8	3.9	4.1	4.3	4.53333	4.9	5.33333
206	11.4667	12.1667	13	13.9667	14.8333	15.7333	16.4333	16.8667	17	16.9	16.7	16.4667	16.3333	16.2	16.1333	16.1333	16.1	16.0333	15.9333	15.6667	15.3	14.8	14.1667	13.4333	12.6333	11.9667	11.2333	10.6333	10.0667	9.53333	9.1	8.76667	8.5	8.26667	8.13333	7.96667	7.86667	7.76667	7.66667	7.66667	7.76667	7.96667	8.3	8.8	9.46667	10.2	11	11.8667	12.8
207	24.25	24.8	25.55	26.5	27.5	28.65	29.7	30.75	31.65	32.3	32.6	32.8	32.8	32.8	32.7	32.7	32.8	32.95	33.15	33.35	33.55	33.7	33.7	33.75	33.65	33.5	33.3	33.1	32.9	32.85	32.7	32.55	32.4	32.25	32.05	31.85	31.65	31.45	31.3	31.15	31	30.9	30.8	30.7	30.6	30.55	30.5	30.45	30.45
401	17.4	17.55	17.85	18.1	18.35	18.6	18.95	19.4	19.85	20.15	20.3	20.4	20.45	20.55	20.6	20.55	20.3	20.1	19.8	19.6	19.5	19.5	19.55	19.8	20.1	20.5	20.9	21.2	21.45	21.65	21.75	21.75	21.7	21.6	21.35	21.05	20.75	20.5	20.3	20.2	20.2	20.2	20.25	20.35	20.45	20.5	20.55	20.6	20.8
402	20.9	22.2333	23.8	25.6	27.4667	29.3	30.9667	32.4667	33.6333	34.6	35.3	35.6	35	33.3333	30.5333	26.7333	22.5333	18.9333	17	16.4333	18.1333	20.9333	23.9	26	27.0667	26.7	24.9333	22.5333	20.3667	18.8667	18.4667	18.9667	19.7	20.0333	19.5	18.1667	16.3	14.3667	13.1333	12.6333	12.6	12.9	13.6667	14.5667	15.4333	16.2667	16.9	17.3	17.5
403	10.4667	11.0333	11.7333	12.5333	13.2667	14.1	14.7333	15.2667	15.7	15.9333	15.9333	15.8	15.4667	15	14.5	14.0333	13.5333	13.1	12.7	12.3	11.8333	11.4333	10.9333	10.4	9.93333	9.4	8.86667	8.36667	7.83333	7.3	6.83333	6.33333	5.86667	5.43333	5	4.63333	4.26667	4	3.76667	3.66667	3.56667	3.56667	3.56667	3.73333	3.93333	4.33333	4.8	5.46667	6.4
404	21.8	22.7	23.75	25	26.3	27.45	28.5	29.3	29.85	30.35	30.8	31.1	31.25	31.15	30.75	30.3	29.75	29.05	28.4	27.75	27	26.25	25.6	25.1	24.85	24.75	24.6	24.35	23.95	23.35	22.75	22.05	21.55	21.05	20.65	20.3	19.9	19.55	19.25	18.95	18.7	18.5	18.4	18.35	18.25	18.25	18.15	18.1	18.15
405	29.9	31.1	32.35	33.7	34.75	35.6	36.35	37	37.5	37.75	37.65	37.4	36.95	36.5	35.95	35.3	34.55	33.75	32.95	32.2	31.45	30.75	30.05	29.3	28.75	28.2	27.8	27.4	27	26.65	26.35	26.15	26.05	25.95	25.8	25.65	25.4	25.1	24.8	24.6	24.35	24.15	24.1	24.05	24.15	24.3	24.55	24.85	25.2
601	14.4	14.7	15.0333	15.5333	16.2	16.9333	17.7	18.4667	19.1	19.5667	19.8333	19.9667	20	19.8667	19.6333	19.3667	19	18.6333	18.2333	17.8333	17.4667	17.1667	16.9	16.6667	16.4667	16.2333	15.9667	15.6667	15.4	15.0333	14.7	14.3	13.9667	13.6667	13.3667	13.0667	12.8333	12.6	12.4333	12.3	12.2	12.1667	12.1	12.0333	12	12	12.0667	12.2333	12.5
602	15.9333	16.9	17.7333	18.4333	19.0667	19.5	19.9	20.2667	20.6667	21.2667	21.9333	22.6667	23.3	23.6	23.6333	23.4667	22.9667	22.4	21.9	21.4	20.9	20.5	20.1	19.8	19.6	19.4333	19.3667	19.3333	19.3667	19.3667	19.4333	19.3667	19.3	19.1333	18.8667	18.5667	18.1333	17.7333	17.4	17.0333	16.7667	16.5	16.3333	16.2	16.2	16.3	16.4667	16.7	17
603	24.1	25.0333	26.1667	27.4667	28.9	30.3	31.5667	32.6333	33.4333	34	34.4	34.7	34.8	34.7667	34.6	34.3	33.9333	33.4667	32.9667	32.4667	31.8333	31.2333	30.6	29.9	29.1333	28.3667	27.5667	26.7667	26	25.3	24.6667	24.0667	23.5	22.9333	22.2667	21.7	21.0667	20.4667	19.9	19.4	18.8667	18.3667	17.9667	17.6333	17.4	17.3667	17.5333	17.9	18.7
604	24.4	23.7	23.5	24.1	25.65	27.55	29.05	29.95	30.65	31.35	32.05	32.7	33.2	33.65	34.05	34.35	34.5	34.6	34.7	34.75	34.85	34.85	34.9	34.95	35	34.95	34.95	34.95	34.95	34.8	34.7	34.6	34.55	34.55	34.7	34.85	35.1	35.3	35.45	35.65	35.85	36.2	36.45	36.7	36.85	37.1	37.4	37.7	37.95
605	26.75	26.9	27.35	27.9	28.35	28.85	29.5	30.45	31.75	33.1	34.45	35.45	36.05	36.25	36.1	35.7	35.3	34.8	34.35	33.9	33.45	33	32.55	32.1	31.6	31.1	30.7	30.2	29.75	29.2	28.65	28.1	27.5	26.95	26.4	25.95	25.55	25.25	24.95	24.6	24.25	23.9	23.5	23.05	22.65	22.25	21.85	21.4	21
606	15.5333	17.5667	19.6333	21.6667	23.6	25.4667	27.1	28.5667	29.6667	30.4	30.7667	30.7333	30.3667	29.8	28.9667	28.0333	27.0333	26.0333	25	23.9667	22.9667	21.9333	20.8	19.6667	18.5	17.3667	16.2	15.1333	14.1333	13.1333	12.2	11.4	10.7	10.1	9.66667	9.43333	9.36667	9.4	9.6	9.9	10.2667	10.7333	11.2667	11.8667	12.5667	13.2667	14.1	15.1	16.1667
607	17.3	18.1	18.9333	19.6667	20.3333	20.9333	21.5667	22.2	22.6	22.8667	22.7667	22.5	22.1	21.6667	21.1667	20.6667	20.1	19.5667	18.9667	18.4	17.9	17.4667	17.0333	16.6667	16.3	15.9333	15.6	15.2	14.8333	14.4667	14.0667	13.7	13.4667	13.2333	13.0667	12.8	12.6	12.4	12.2	12.0667	12	11.9667	11.9333	11.8667	11.8333	11.9	11.9333	12.0667	12.2333
608	17.5333	18.5333	19.8	21.2667	22.7	24.1	25.3667	26.4	27.2	27.7333	28	28.1	28	27.8	27.5667	27.2667	27	26.7	26.4	26.0667	25.7	25.2333	24.7667	24.1333	23.5	22.8	22.0333	21.3333	20.6	19.9333	19.3333	18.6667	18.0333	17.4667	16.9667	16.5667	16.2667	16.0333	15.9	15.8	15.8333	15.9	16.1333	16.4667	16.9667	17.5333	18.3	19.1667	20.1333
609	4.13333	5.23333	6.16667	6.86667	7.33333	7.53333	7.56667	7.43333	7.36667	7.4	7.53333	7.76667	8.03333	8.1	8.03333	7.7	7.13333	6.5	5.83333	5.13333	4.5	4.03333	3.6	3.2	2.86667	2.5	2.1	1.7	1.26667	0.8	0.333333	-0.133333	-0.6	-1	-1.3	-1.5	-1.53333	-1.6	-1.7	-1.96667	-2.43333	-2.93333	-3.36667	-3.73333	-3.83333	-3.76667	-3.73333	-3.7	-3.53333
610	25.8333	26.9667	28.3667	30.0333	31.7667	33.4	34.6	35.4333	35.7667	35.8	35.7667	35.6333	35.5	35.3667	35.0333	34.6333	34.1667	33.5667	32.9667	32.3667	31.8333	31.3333	30.8667	30.4333	30	29.5	28.9	28.2667	27.5667	26.8333	26.0333	25.2667	24.5333	23.8	23.1333	22.5	21.9	21.4333	21.0333	20.7667	20.5667	20.4	20.4	20.3667	20.4	20.5333	20.7	21	21.3
801	27.5	27.3	27.2	27.1	27.05	27	26.9	26.8	26.65	26.5	26.3	26.05	25.85	25.6	25.4	25.2	25	24.8	24.65	24.55	24.45	24.45	24.4	24.45	24.45	24.5	24.5	24.55	24.55	24.5	24.4	24.3	24.15	23.95	23.75	23.5	23.25	22.95	22.65	22.3	22	21.7	21.35	21.1	20.8	20.6	20.35	20.25	20.15
802	9.63333	9.93333	10.4	11.0333	11.7667	12.5333	13.2333	13.8	14.1	14.1333	14.0333	13.8333	13.4667	13.0333	12.4667	11.7333	10.8333	9.83333	8.83333	7.73333	6.7	5.7	4.66667	3.73333	2.86667	1.96667	1.2	0.5	-0.1	-0.6	-0.966667	-1.26667	-1.43333	-1.6	-1.66667	-1.76667	-1.86667	-1.9	-2	-1.96667	-1.93333	-1.83333	-1.66667	-1.43333	-1.13333	-0.8	-0.433333	0.0333333	0.6
803	6.8	7.1	7.53333	8.46667	9.83333	11.4	12.9667	14.1333	14.6667	14.9667	15.1333	15.6333	16.5667	17.8667	19.3333	20.7	21.6667	22.1667	22.2667	22.1	21.8333	21.6	21.4333	21.2667	21.1667	21.0667	20.9667	20.8667	20.6667	20.5	20.2667	20.0333	19.8	19.5	19.2667	19.0333	18.8333	18.5667	18.3333	18.0667	17.8	17.5667	17.3333	17.1667	17	16.9667	16.9333	17	17.1
804	23.5667	24.0333	24.5667	25.3333	26.3667	27.5667	28.5333	29.3333	29.7	29.8333	29.9	30	30.2333	30.5	30.7667	31	31.1	31.0667	30.9	30.6333	30.4333	30.1667	29.8667	29.5667	29.1333	28.7	28.2	27.7667	27.3	26.8667	26.4333	25.9667	25.5	25.0667	24.7333	24.4	24.1667	23.9333	23.7333	23.5333	23.4	23.3	23.2333	23.2667	23.2667	23.4	23.6333	23.9333	24.3667
805	18.35	18.65	19.35	20.45	21.7	23.05	24.35	25.5	26.5	27.3	27.8	28.15	28.2	28.1	27.85	27.5	27.1	26.7	26.2	25.7	25.1	24.45	23.75	23.05	22.3	21.6	20.95	20.3	19.65	19.05	18.45	17.85	17.35	16.95	16.55	16.35	16.15	16.1	16.1	16.15	16.35	16.55	16.8	17.1	17.4	17.7	18.1	18.4	18.85
806	19.8	20.1	20.5333	21.1667	21.7667	22.4667	23.1	23.7333	24.2667	24.7667	25.1333	25.4	25.5667	25.7	25.8333	25.9333	26.0333	26.1667	26.3333	26.4333	26.6	26.7	26.7667	26.7333	26.6667	26.5333	26.3333	26.0667	25.7333	25.3667	24.9667	24.5667	24.0667	23.6	23.1333	22.7667	22.4333	22.1667	21.9667	21.8	21.6333	21.4667	21.2667	21.1	20.9	20.7667	20.6667	20.6333	20.6667
807	17.1	17.6667	18.4	19.2333	20.1667	21.1667	22.2	23.1333	23.9	24.3333	24.5333	24.4667	24.2	23.7333	23.3	22.8	22.3	21.7667	21.1333	20.4333	19.7333	18.9333	18.2	17.5	16.8333	16.2333	15.6667	15.1	14.6	14.0333	13.5	12.9	12.2667	11.5667	10.9333	10.3	9.73333	9.23333	8.86667	8.63333	8.53333	8.53333	8.66667	8.9	9.16667	9.5	10	10.5333	11.2
808	20.55	21	21.45	21.95	22.45	22.95	23.25	23.35	23.25	22.95	22.6	22.35	21.95	21.55	20.95	20.25	19.35	18.4	17.45	16.5	15.75	15	14.35	13.7	13.05	12.4	11.75	11.15	10.6	10.15	9.7	9.4	9.1	8.95	8.75	8.6	8.45	8.3	8.2	8.15	8.2	8.3	8.6	8.95	9.3	9.75	10.2	10.65	11.1
809	12.2667	13.1333	14.1333	15.4333	16.9333	18.5667	20.2	21.6333	22.8333	23.7333	24.2333	24.5333	24.5667	24.3333	23.9667	23.3667	22.6333	21.8	20.8667	19.9333	18.9667	18.0333	17.0667	16.0333	14.9	13.7667	12.6	11.5	10.4	9.43333	8.56667	7.76667	7.06667	6.5	5.96667	5.5	5.13333	4.83333	4.66667	4.56667	4.6	4.8	5.06667	5.5	6.06667	6.73333	7.6	8.56667	9.63333
810	30.2667	30.2	30.6	31.3667	32.2333	33.1	33.9667	34.5333	34.7333	34.5667	34.1667	33.4333	32.6333	31.6	30.6	29.6	28.7333	27.8667	27	26.1667	25.3667	24.4333	23.4667	22.4	21.3	20.2	19.0333	18	17.0333	16.1667	15.4333	14.8333	14.4	14.1	13.8667	13.8333	13.8	13.8667	13.9667	14.1	14.2333	14.4333	14.7	15	15.3	15.6333	16.0667	16.6333	17.2667
[truncated: 52 more columns]

[truncated: 3 more sheets: ST_Rknee, ST_Lhip, ST_Rhip]
